# Supplementary material for: 2-(m-Tol­yloxy)benzoic acid
Source: Acta Crystallogr Sect E Struct Rep Online. 2011 Jul 6;67(Pt 8):o1935. doi: 10.1107/S1600536811026171 (PMC3212322; doi:10.1107/S1600536811026171)
Supplement: Supplementary file 2 [file e-67-o1935-Isup2.hkl]

# 
# h,k,l, Fc-squared, Fo-squared, sigma(Fo-squared) and status flag 
# 
data_I
_shelx_title ' X in P-1' 
_shelx_refln_list_code          4 
_shelx_F_calc_maximum       85.58 
_exptl_crystal_F_000       240.00 
_reflns_d_resolution_high  0.8291 
 
loop_ 
 _symmetry_equiv_pos_as_xyz 
 'x, y, z' 
 '-x, -y, -z' 
 
_cell_length_a     5.1930 
_cell_length_b     7.8000 
_cell_length_c    14.8680 
_cell_angle_alpha  94.280 
_cell_angle_beta   97.500 
_cell_angle_gamma 102.540 
 
_shelx_F_squared_multiplier     1.000 
 
loop_ 
 _refln_index_h 
 _refln_index_k 
 _refln_index_l 
 _refln_F_squared_calc 
 _refln_F_squared_meas 
 _refln_F_squared_sigma 
 _refln_observed_status 
   1   0   0      233.07      211.05      3.52 o 
   2   0   0      722.56      690.44      8.51 o 
   3   0   0       14.24       13.91      2.18 o 
   4   0   0        0.53        0.21      1.94 o 
   5   0   0        0.06        1.95      2.58 o 
   6   0   0        6.59        6.55      2.71 o 
  -6   1   0        0.56        0.29      2.40 o 
  -5   1   0       40.01       43.56      4.05 o 
  -4   1   0        1.20        2.90      1.69 o 
  -3   1   0        8.48        8.08      1.80 o 
  -2   1   0      281.45      270.24      5.24 o 
  -1   1   0       48.14       47.45      1.93 o 
   0   1   0     1013.36     1177.30     55.76 o 
   1   1   0      147.45      128.43      3.14 o 
   2   1   0      354.40      342.99      6.47 o 
   3   1   0      203.47      190.36      6.14 o 
   4   1   0        8.92       14.35      2.48 o 
   5   1   0        0.28        1.15      2.39 o 
  -6   2   0        0.89        1.67      2.24 o 
  -5   2   0        9.99       11.68      2.91 o 
  -4   2   0       52.09       53.19      3.74 o 
  -3   2   0      315.55      304.97      7.13 o 
  -2   2   0     1213.82     1217.88     11.61 o 
  -1   2   0     6863.12     6660.30     95.97 o 
   0   2   0      664.33      659.08      4.89 o 
   1   2   0        0.01        0.00      1.00 o 
   2   2   0        7.12        9.48      1.72 o 
   3   2   0        2.22        0.38      1.68 o 
   4   2   0        1.75        2.41      2.41 o 
   5   2   0        7.89        9.94      3.06 o 
  -6   3   0        0.37        2.36      2.36 o 
  -5   3   0        2.96        1.03      2.53 o 
  -4   3   0       28.77       28.51      2.80 o 
  -3   3   0       64.96       70.21      3.65 o 
  -2   3   0      142.37      152.55      4.64 o 
  -1   3   0       72.89       82.41      3.13 o 
   0   3   0      364.21      369.66      4.67 o 
   1   3   0        7.59        6.59      1.66 o 
   2   3   0       60.74       68.16      3.75 o 
   3   3   0        0.24        0.46      1.94 o 
   4   3   0        0.18        0.88      2.19 o 
   5   3   0        1.03        0.00      2.39 o 
  -6   4   0        1.39        1.39      2.49 o 
  -5   4   0        0.67        2.10      1.98 o 
  -4   4   0        4.77        4.72      1.69 o 
  -3   4   0       21.44       21.10      2.38 o 
  -2   4   0      689.86      711.92     10.94 o 
  -1   4   0      331.04      283.11      6.03 o 
   0   4   0       44.93       47.20      2.86 o 
   1   4   0        1.05        0.97      1.30 o 
   2   4   0       44.94       45.94      3.61 o 
   3   4   0        7.71       11.10      2.43 o 
   4   4   0        1.21        3.00      3.00 o 
  -5   5   0        3.15        5.00      2.62 o 
  -4   5   0       14.57       12.41      3.17 o 
  -3   5   0       19.38       17.20      2.75 o 
  -2   5   0       85.05       88.51      4.46 o 
  -1   5   0       61.24       65.42      3.01 o 
   0   5   0       42.26       46.98      2.29 o 
   1   5   0        4.29        2.24      2.06 o 
   2   5   0       12.52       11.00      2.91 o 
   3   5   0        2.56        6.12      2.71 o 
   4   5   0        0.12        0.71      2.65 o 
  -5   6   0        3.10        4.10      2.81 o 
  -4   6   0        8.62        6.61      2.78 o 
  -3   6   0      385.76      379.13     10.63 o 
  -2   6   0       42.20       43.85      3.52 o 
  -1   6   0        5.13        5.65      1.78 o 
   0   6   0       11.10       10.51      1.57 o 
   1   6   0        6.66        6.90      2.21 o 
   2   6   0       18.81       15.84      3.50 o 
   3   6   0       23.20       32.53      4.08 o 
  -5   7   0        3.55        1.51      2.64 o 
  -4   7   0        4.21        8.17      2.28 o 
  -3   7   0        3.78        7.25      2.27 o 
  -2   7   0        4.37        2.41      2.29 o 
  -1   7   0        9.46        9.43      2.36 o 
   0   7   0       71.48       68.02      3.75 o 
   1   7   0        5.44        6.42      2.54 o 
   2   7   0        0.25        2.71      2.71 o 
  -4   8   0        7.01        6.43      2.77 o 
  -3   8   0        0.24        2.36      2.36 o 
  -2   8   0        1.59        0.54      2.17 o 
  -1   8   0        0.01        0.00      1.29 o 
   0   8   0        4.30        6.22      2.27 o 
   1   8   0        0.14        1.04      2.01 o 
  -3   9   0        1.48        2.74      1.75 o 
  -2   9   0        2.26        1.84      2.09 o 
  -1   9   0       11.70       12.60      2.66 o 
   0   9   0        2.11        3.60      3.71 o 
   0  -9   1        0.32        2.45      1.59 o 
   1  -9   1        8.92        7.33      2.88 o 
   2  -9   1        1.46        2.58      2.58 o 
   3  -9   1        0.01        2.60      2.60 o 
  -2  -8   1        0.25        2.45      2.45 o 
  -1  -8   1       11.77        8.29      3.38 o 
   0  -8   1       11.56       12.85      2.12 o 
   1  -8   1        5.69        6.23      1.91 o 
   2  -8   1        1.68        2.14      0.93 o 
   3  -8   1       23.58       33.31      4.12 o 
   4  -8   1       14.26       16.23      3.60 o 
  -3  -7   1        1.11        0.97      2.31 o 
  -2  -7   1        6.66       10.32      2.97 o 
  -1  -7   1        6.43        5.83      2.54 o 
   0  -7   1        0.30        1.48      1.51 o 
   1  -7   1        6.06        8.23      2.29 o 
   2  -7   1       54.39       55.55      4.26 o 
   3  -7   1        2.09        1.24      2.54 o 
   4  -7   1        0.25        0.70      2.33 o 
   5  -7   1        2.32        6.11      3.15 o 
  -3  -6   1       24.71       24.49      3.73 o 
  -2  -6   1        4.89        4.86      2.39 o 
  -1  -6   1        8.82        8.74      2.32 o 
   0  -6   1       37.81       38.82      2.53 o 
   1  -6   1       25.81       27.34      2.81 o 
   2  -6   1      135.54      142.53      6.06 o 
   3  -6   1       43.52       44.86      4.30 o 
   4  -6   1        0.16        0.93      2.83 o 
   5  -6   1       10.04        8.94      2.95 o 
  -4  -5   1        0.20        0.30      1.26 o 
  -3  -5   1       42.03       36.37      4.36 o 
  -2  -5   1        9.10       13.44      2.57 o 
  -1  -5   1       14.71       15.64      2.30 o 
   0  -5   1       51.43       59.01      4.04 o 
   1  -5   1        6.88        5.34      1.37 o 
   2  -5   1      150.06      148.40      5.54 o 
   3  -5   1        1.47        0.92      2.07 o 
   4  -5   1        4.21        0.55      2.73 o 
   5  -5   1        0.01        1.30      2.58 o 
  -4  -4   1        3.67        3.18      2.31 o 
  -3  -4   1        6.97        6.92      2.17 o 
  -2  -4   1        8.13        8.63      1.90 o 
  -1  -4   1       38.88       44.07      3.01 o 
   0  -4   1      564.91      632.34      6.82 o 
   1  -4   1      237.01      218.55      5.33 o 
   2  -4   1      432.13      424.52      8.37 o 
   3  -4   1        0.15        1.55      1.55 o 
   4  -4   1       15.68       16.74      3.37 o 
   5  -4   1       15.90       10.96      3.33 o 
   6  -4   1        0.11        2.92      2.45 o 
  -5  -3   1        1.32        1.80      2.56 o 
  -4  -3   1        0.02        0.27      2.00 o 
  -3  -3   1        0.95        3.74      1.70 o 
  -2  -3   1       42.28       35.03      2.70 o 
  -1  -3   1       93.07      102.45      3.79 o 
   0  -3   1       20.47       19.75      1.18 o 
   1  -3   1      486.27      506.02      7.32 o 
   2  -3   1      401.16      401.95      7.43 o 
   3  -3   1        0.95        3.67      1.40 o 
   4  -3   1       36.47       43.46      3.81 o 
   5  -3   1        2.79        2.31      2.48 o 
   6  -3   1        0.54        0.00      2.59 o 
  -5  -2   1        0.01        0.57      1.96 o 
  -4  -2   1        1.19        6.18      2.04 o 
  -3  -2   1       33.10       31.00      2.95 o 
  -2  -2   1      130.01      127.49      4.26 o 
  -1  -2   1      572.88      561.85      7.39 o 
   0  -2   1     1309.64     1353.86     20.29 o 
   1  -2   1     1063.47     1129.03      9.25 o 
   2  -2   1      721.22      787.86      9.52 o 
   3  -2   1        6.80        6.19      1.88 o 
   4  -2   1        0.00        1.97      2.04 o 
   5  -2   1        1.21        1.68      1.95 o 
   6  -2   1        1.18        1.59      3.02 o 
  -5  -1   1        0.00        1.84      1.84 o 
  -4  -1   1        0.60        2.35      1.88 o 
  -3  -1   1       42.22       46.94      3.17 o 
  -2  -1   1      291.99      277.65      5.79 o 
  -1  -1   1      106.64      111.68      2.94 o 
   0  -1   1      361.90      355.55      3.94 o 
   1  -1   1     1522.57     1450.80      9.14 o 
   2  -1   1      272.55      276.61      5.47 o 
   3  -1   1        0.89        3.05      1.40 o 
   4  -1   1       34.41       35.36      3.37 o 
   5  -1   1       91.64       91.57      6.08 o 
   6  -1   1        0.04        0.00      2.66 o 
  -6   0   1        5.47        4.83      2.28 o 
  -5   0   1       11.66       11.75      2.97 o 
  -4   0   1       10.06        7.46      2.09 o 
  -3   0   1      118.81      118.69      4.62 o 
  -2   0   1       27.09       30.91      1.99 o 
  -1   0   1     2463.10     2392.45     49.08 o 
   0   0   1      701.80      698.10     17.17 o 
   1   0   1       47.79       44.97      1.82 o 
   2   0   1       14.43       17.40      1.74 o 
   3   0   1       53.58       53.88      3.13 o 
   4   0   1        2.92        2.88      0.63 o 
   5   0   1        9.70        8.26      2.59 o 
  -6   1   1        0.29        1.95      2.19 o 
  -5   1   1        1.62        5.52      2.35 o 
  -4   1   1        6.14        6.10      1.53 o 
  -3   1   1        0.01        1.44      1.51 o 
  -2   1   1       10.43       10.89      1.51 o 
  -1   1   1     1048.96     1207.21      8.77 o 
   0   1   1       28.21       33.12      1.05 o 
   1   1   1       39.59       38.87      1.89 o 
   2   1   1      166.55      177.64      4.67 o 
   3   1   1       74.96       82.78      4.13 o 
   4   1   1       18.41       20.32      2.81 o 
   5   1   1        0.29        0.31      2.11 o 
  -6   2   1        1.51        0.85      1.98 o 
  -5   2   1       14.47       16.79      2.88 o 
  -4   2   1        1.89        2.81      1.85 o 
  -3   2   1       42.29       43.26      3.04 o 
  -2   2   1        5.23        4.21      1.23 o 
  -1   2   1       52.86       58.34      2.77 o 
   0   2   1      155.64      151.39      2.29 o 
   1   2   1      169.14      153.65      3.90 o 
   2   2   1      171.22      162.93      4.99 o 
   3   2   1       28.40       28.11      3.09 o 
   4   2   1        5.99        8.42      2.44 o 
   5   2   1        2.88        0.96      2.82 o 
  -6   3   1        0.63        1.94      2.26 o 
  -5   3   1        0.94        1.79      2.24 o 
  -4   3   1       11.15       11.21      2.59 o 
  -3   3   1       16.03       14.77      1.97 o 
  -2   3   1       59.93       61.79      3.16 o 
  -1   3   1      590.27      663.74      8.62 o 
   0   3   1       69.02       65.84      1.86 o 
   1   3   1      134.52      124.25      3.99 o 
   2   3   1       15.09       16.12      2.07 o 
   3   3   1        0.06        1.58      1.68 o 
   4   3   1        1.25        0.29      2.19 o 
   5   3   1        0.08        1.73      2.68 o 
  -6   4   1        0.04        1.14      2.03 o 
  -5   4   1        0.00        2.23      2.23 o 
  -4   4   1       10.62        8.73      2.36 o 
  -3   4   1        0.37        1.63      1.63 o 
  -2   4   1       47.05       38.91      2.82 o 
  -1   4   1      168.93      184.13      5.24 o 
   0   4   1      273.10      286.43      4.33 o 
   1   4   1        6.62        4.83      1.55 o 
   2   4   1       27.82       27.42      2.95 o 
   3   4   1       11.12       16.83      2.66 o 
   4   4   1        3.11        1.30      2.95 o 
  -5   5   1       18.21       17.18      3.33 o 
  -4   5   1        0.21        1.77      2.31 o 
  -3   5   1       26.52       26.51      2.77 o 
  -2   5   1       43.69       40.69      3.13 o 
  -1   5   1       70.77       68.27      3.53 o 
   0   5   1        0.01        0.93      1.23 o 
   1   5   1        8.16        9.06      1.94 o 
   2   5   1      101.08      105.65      5.83 o 
   3   5   1       31.76       25.37      4.18 o 
   4   5   1        0.00        0.35      2.72 o 
  -5   6   1        3.80        4.15      2.73 o 
  -4   6   1        1.27        0.56      2.01 o 
  -3   6   1      296.86      293.12      9.27 o 
  -2   6   1       42.70       49.02      3.90 o 
  -1   6   1       27.95       28.93      2.78 o 
   0   6   1       29.55       31.09      1.97 o 
   1   6   1        0.11        2.08      2.08 o 
   2   6   1        7.52        7.80      3.07 o 
   3   6   1        4.62        6.92      2.44 o 
  -5   7   1        0.03        0.00      1.96 o 
  -4   7   1        0.43        1.50      2.31 o 
  -3   7   1        8.11        9.17      2.76 o 
  -2   7   1        1.06        1.56      1.84 o 
  -1   7   1       17.76       14.03      2.70 o 
   0   7   1       43.75       36.90      2.68 o 
   1   7   1        1.90        3.05      2.06 o 
   2   7   1       12.07       10.25      3.15 o 
  -4   8   1        2.96        3.10      2.70 o 
  -3   8   1        0.94        2.27      2.12 o 
  -2   8   1        2.27        0.30      2.00 o 
  -1   8   1        3.13        2.00      2.13 o 
   0   8   1        5.26        5.86      2.07 o 
   1   8   1        1.08        4.48      2.28 o 
  -3   9   1        4.47        6.65      2.39 o 
  -2   9   1        2.15        1.54      1.02 o 
  -1   9   1        0.20        0.34      2.49 o 
   0   9   1       10.45       11.63      2.26 o 
   0  -9   2        0.69        1.22      1.71 o 
   1  -9   2        9.34        7.15      2.69 o 
   2  -9   2        3.21        0.69      1.63 o 
   3  -9   2        0.43        0.62      2.10 o 
  -2  -8   2        0.83        0.34      2.64 o 
  -1  -8   2       12.88       10.82      3.45 o 
   0  -8   2        4.94        8.63      3.11 o 
   1  -8   2        0.11        0.29      1.75 o 
   2  -8   2        1.76        0.93      1.66 o 
   3  -8   2       22.83       16.37      3.94 o 
   4  -8   2        8.00        7.05      3.04 o 
  -3  -7   2        0.00        4.21      2.10 o 
  -2  -7   2       10.98       11.45      3.48 o 
  -1  -7   2       29.14       32.32      4.01 o 
   0  -7   2        2.26        1.79      1.50 o 
   1  -7   2        1.30        4.20      1.33 o 
   2  -7   2       84.41       88.10      4.98 o 
   3  -7   2       44.23       41.16      3.98 o 
   4  -7   2       30.82       31.51      4.40 o 
  -3  -6   2       13.40       16.64      3.28 o 
  -2  -6   2        0.03        1.39      2.26 o 
  -1  -6   2        0.99        0.75      1.79 o 
   0  -6   2       34.64       37.05      2.35 o 
   1  -6   2        2.65        1.01      1.30 o 
   2  -6   2      412.26      401.04     10.20 o 
   3  -6   2        2.38        1.76      2.39 o 
   4  -6   2        6.46        6.47      2.76 o 
   5  -6   2        0.23        5.48      2.62 o 
  -4  -5   2        1.27        0.31      2.11 o 
  -3  -5   2      145.18      146.87      7.30 o 
  -2  -5   2        3.05        4.49      2.08 o 
  -1  -5   2        0.13        2.19      1.35 o 
   0  -5   2      337.02      342.76      7.49 o 
   1  -5   2        0.07        0.43      1.05 o 
   2  -5   2      171.08      166.75      5.84 o 
   3  -5   2      139.03      134.73      6.08 o 
   4  -5   2        3.76        0.57      2.63 o 
   5  -5   2        0.54        0.35      2.25 o 
  -4  -4   2        0.32        1.73      2.23 o 
  -3  -4   2        0.12        0.46      2.02 o 
  -2  -4   2        1.32        2.73      1.67 o 
  -1  -4   2      243.13      244.96      6.62 o 
   0  -4   2      521.66      508.90      5.73 o 
   1  -4   2      288.10      291.49      6.22 o 
   2  -4   2        8.76       10.59      1.61 o 
   3  -4   2       36.00       39.87      3.27 o 
   4  -4   2        0.31        0.49      2.21 o 
   5  -4   2        0.68        2.65      2.65 o 
  -5  -3   2        4.29        8.46      2.73 o 
  -4  -3   2       11.49       13.17      3.13 o 
  -3  -3   2        8.47        7.70      2.11 o 
  -2  -3   2      188.69      207.14      6.07 o 
  -1  -3   2      260.78      276.03      5.96 o 
   0  -3   2       13.88       10.68      1.10 o 
   1  -3   2      714.02      715.20      8.76 o 
   2  -3   2      589.70      600.06      8.94 o 
   3  -3   2        2.18        3.14      1.54 o 
   4  -3   2        0.00        0.25      2.00 o 
   5  -3   2        0.02        2.36      2.32 o 
   6  -3   2        0.75        2.45      2.45 o 
  -5  -2   2        0.02        2.32      2.47 o 
  -4  -2   2        5.40        3.83      1.99 o 
  -3  -2   2       53.41       51.57      3.70 o 
  -2  -2   2        0.81        0.39      1.16 o 
  -1  -2   2       21.23       24.20      1.77 o 
   0  -2   2       18.78       18.73      1.07 o 
   1  -2   2       66.17       65.39      2.52 o 
   2  -2   2      715.56      725.70      9.18 o 
   3  -2   2        2.30        5.49      1.59 o 
   4  -2   2        1.77        0.21      2.47 o 
   5  -2   2        3.92        6.09      2.41 o 
   6  -2   2        0.81        5.46      2.59 o 
  -5  -1   2       13.07       13.53      2.89 o 
  -4  -1   2       10.19        7.81      2.13 o 
  -3  -1   2        7.07        8.82      2.27 o 
  -2  -1   2      337.30      321.28      6.25 o 
  -1  -1   2     3148.92     2864.21     59.68 o 
   0  -1   2     3062.95     3036.54     66.66 o 
   1  -1   2     1774.15     1733.51     10.79 o 
   2  -1   2      261.99      262.31      5.45 o 
   3  -1   2        3.86        4.55      1.53 o 
   4  -1   2       30.52       29.42      3.43 o 
   5  -1   2       61.80       53.37      5.08 o 
   6  -1   2        0.56        2.89      2.14 o 
  -6   0   2        3.77        3.16      2.50 o 
  -5   0   2        8.16        9.09      2.74 o 
  -4   0   2        7.42        6.12      1.97 o 
  -3   0   2       13.27       19.27      2.13 o 
  -2   0   2       52.24       46.23      2.51 o 
  -1   0   2       32.59       39.49      1.93 o 
   0   0   2        3.00        2.43      0.78 o 
   1   0   2      146.53      128.29      3.05 o 
   2   0   2      134.68      109.86      3.58 o 
   3   0   2        8.04        5.59      1.51 o 
   4   0   2       14.16       15.04      2.44 o 
   5   0   2       15.12       12.90      2.90 o 
  -6   1   2       18.98       17.84      2.99 o 
  -5   1   2        8.21        4.07      3.04 o 
  -4   1   2        0.31        0.38      1.74 o 
  -3   1   2      361.01      347.22      7.70 o 
  -2   1   2      235.54      227.16      5.07 o 
  -1   1   2        5.67        6.78      1.35 o 
   0   1   2     3094.06     2841.84     38.47 o 
   1   1   2       36.39       33.27      1.85 o 
   2   1   2        1.55        0.56      1.28 o 
   3   1   2       41.83       34.22      3.04 o 
   4   1   2       72.04       67.19      4.66 o 
   5   1   2        0.11        0.92      2.32 o 
  -6   2   2        0.08        0.28      2.20 o 
  -5   2   2        2.33        1.28      1.75 o 
  -4   2   2        0.39        1.22      2.25 o 
  -3   2   2      321.40      327.52      7.64 o 
  -2   2   2        0.01        0.82      1.10 o 
  -1   2   2       32.02       29.20      2.11 o 
   0   2   2      364.43      388.75      6.18 o 
   1   2   2       88.35      106.89      2.87 o 
   2   2   2       32.06       37.86      2.68 o 
   3   2   2       27.16       29.93      3.28 o 
   4   2   2        0.02        1.89      2.30 o 
   5   2   2        0.36        0.34      2.55 o 
  -6   3   2        0.45        0.56      2.43 o 
  -5   3   2        2.38        0.78      2.44 o 
  -4   3   2        2.43        1.07      1.91 o 
  -3   3   2       39.36       43.62      3.22 o 
  -2   3   2       17.48       18.25      1.97 o 
  -1   3   2       17.69       20.46      1.56 o 
   0   3   2       11.97       13.64      1.05 o 
   1   3   2      101.70      102.41      3.75 o 
   2   3   2       42.25       42.29      3.24 o 
   3   3   2       94.98       97.43      5.39 o 
   4   3   2       30.75       36.20      4.21 o 
   5   3   2        8.41        5.29      3.41 o 
  -6   4   2        2.89        3.97      1.75 o 
  -5   4   2        0.00        0.81      2.26 o 
  -4   4   2       14.05       15.81      2.69 o 
  -3   4   2        0.96        0.58      1.57 o 
  -2   4   2       11.37       11.19      1.93 o 
  -1   4   2      798.53      807.65     10.77 o 
   0   4   2       33.44       41.40      1.80 o 
   1   4   2       16.22       12.62      1.80 o 
   2   4   2        9.25       11.50      2.30 o 
   3   4   2        0.00        1.93      2.26 o 
   4   4   2        6.08        8.42      2.63 o 
  -5   5   2        0.25        1.13      2.35 o 
  -4   5   2       24.90       22.82      3.40 o 
  -3   5   2       22.32       23.79      2.98 o 
  -2   5   2        0.05        1.24      1.24 o 
  -1   5   2       28.09       34.56      2.90 o 
   0   5   2       36.54       34.71      1.98 o 
   1   5   2        3.55        3.65      1.88 o 
   2   5   2      579.75      599.61     13.39 o 
   3   5   2        1.22        0.94      2.37 o 
   4   5   2        6.12        7.94      3.48 o 
  -5   6   2        0.03        1.47      2.20 o 
  -4   6   2        1.92        0.55      2.17 o 
  -3   6   2       55.67       49.25      4.11 o 
  -2   6   2       16.59       22.43      2.56 o 
  -1   6   2       11.20       11.37      1.80 o 
   0   6   2        9.43        9.72      2.47 o 
   1   6   2        6.42        4.10      2.53 o 
   2   6   2       89.10       96.49      6.09 o 
   3   6   2        1.90        2.81      2.78 o 
  -5   7   2        1.55        2.48      2.48 o 
  -4   7   2        0.31        2.61      2.61 o 
  -3   7   2       35.23       28.01      3.44 o 
  -2   7   2       11.66        9.49      2.59 o 
  -1   7   2       25.48       21.34      3.01 o 
   0   7   2       61.45       62.27      3.32 o 
   1   7   2       90.30       96.58      6.22 o 
   2   7   2        0.17        1.38      2.50 o 
  -4   8   2        1.38        0.00      2.03 o 
  -3   8   2        2.83        3.36      2.08 o 
  -2   8   2       18.86       12.63      2.69 o 
  -1   8   2       16.07       18.12      2.58 o 
   0   8   2       40.11       37.13      3.03 o 
   1   8   2       18.54       19.74      3.74 o 
  -2   9   2        2.47        4.55      2.02 o 
  -1   9   2        6.42        4.78      2.97 o 
   0  -9   3        0.92        1.10      1.90 o 
   1  -9   3        3.44        5.08      1.82 o 
   2  -9   3        1.11        1.67      1.56 o 
  -2  -8   3        1.39        2.74      2.74 o 
  -1  -8   3        3.80        2.92      2.03 o 
   0  -8   3        2.37        2.35      1.94 o 
   1  -8   3        0.13        2.41      1.13 o 
   2  -8   3        7.70        8.41      2.89 o 
   3  -8   3        4.38        2.48      2.55 o 
   4  -8   3       20.80       25.58      4.05 o 
  -3  -7   3        0.89        0.64      2.44 o 
  -2  -7   3        0.13        1.24      2.37 o 
  -1  -7   3       33.80       29.90      4.35 o 
   0  -7   3       51.07       48.68      2.97 o 
   1  -7   3       47.65       43.76      3.36 o 
   2  -7   3       60.02       52.98      4.44 o 
   3  -7   3       79.83       76.17      5.44 o 
   4  -7   3        1.38        0.66      3.25 o 
  -3  -6   3        0.82        2.15      2.78 o 
  -2  -6   3        1.22        2.50      1.57 o 
  -1  -6   3        4.62        1.91      2.35 o 
   0  -6   3       31.56       35.41      2.54 o 
   1  -6   3      148.54      143.42      5.53 o 
   2  -6   3      516.26      499.61     11.40 o 
   3  -6   3       20.56       14.19      3.03 o 
   4  -6   3        4.58        6.67      2.52 o 
   5  -6   3        0.03        2.39      2.39 o 
  -4  -5   3       11.96       15.75      3.06 o 
  -3  -5   3       32.96       40.50      4.38 o 
  -2  -5   3        0.11        1.78      1.78 o 
  -1  -5   3        8.13        8.37      2.04 o 
   0  -5   3        1.03        0.00      1.38 o 
   1  -5   3       13.06       14.37      1.88 o 
   2  -5   3       40.98       41.05      3.24 o 
   3  -5   3        2.94        4.63      2.05 o 
   4  -5   3       19.11       20.72      2.85 o 
   5  -5   3       17.32       10.55      3.71 o 
  -4  -4   3        8.19        4.36      2.88 o 
  -3  -4   3        0.87        4.87      1.83 o 
  -2  -4   3        0.03        1.71      1.71 o 
  -1  -4   3      279.03      286.22      6.89 o 
   0  -4   3       28.54       31.34      1.37 o 
   1  -4   3      245.33      242.18      5.85 o 
   2  -4   3       40.10       42.03      2.81 o 
   3  -4   3       29.26       31.05      2.99 o 
   4  -4   3        0.38        0.53      2.36 o 
   5  -4   3        0.01        0.96      2.64 o 
  -5  -3   3        0.00        3.06      2.20 o 
  -4  -3   3        0.22        0.27      2.17 o 
  -3  -3   3        5.16        3.56      1.68 o 
  -2  -3   3        6.46        5.84      1.52 o 
  -1  -3   3        0.47        1.16      1.14 o 
   0  -3   3        6.95        8.98      0.90 o 
   1  -3   3      461.42      482.90      7.43 o 
   2  -3   3       22.94       23.60      2.55 o 
   3  -3   3       10.06       14.63      2.04 o 
   4  -3   3       12.09       11.66      3.05 o 
   5  -3   3        2.35        0.61      2.94 o 
  -5  -2   3        2.71        6.75      2.48 o 
  -4  -2   3       18.04       18.91      2.72 o 
  -3  -2   3        8.08       10.07      1.88 o 
  -2  -2   3        7.84        6.19      1.81 o 
  -1  -2   3       18.28       20.09      1.73 o 
   0  -2   3      491.48      529.59     13.60 o 
   1  -2   3      506.44      517.29      6.98 o 
   2  -2   3        8.48        5.31      1.24 o 
   3  -2   3       16.07       15.40      2.13 o 
   4  -2   3       84.48       88.82      5.14 o 
   5  -2   3        0.08        2.38      2.38 o 
  -5  -1   3        1.81        3.30      2.61 o 
  -4  -1   3       25.93       25.89      3.12 o 
  -3  -1   3       87.69       83.61      4.34 o 
  -2  -1   3        2.24        1.27      1.38 o 
  -1  -1   3     1192.17     1244.03     10.08 o 
   0  -1   3        0.07        0.23      1.01 o 
   1  -1   3       56.44       58.39      2.43 o 
   2  -1   3       54.48       48.92      2.65 o 
   3  -1   3       12.59       10.01      2.09 o 
   4  -1   3        0.00        1.87      2.06 o 
   5  -1   3        5.54        5.95      2.76 o 
  -6   0   3        2.49        2.32      2.69 o 
  -5   0   3        0.47        1.86      1.97 o 
  -4   0   3        0.01        1.07      1.99 o 
  -3   0   3       53.19       57.28      3.45 o 
  -2   0   3        5.22        6.76      1.50 o 
  -1   0   3     6423.07     6213.30     92.11 o 
   0   0   3      379.24      351.19      3.09 o 
   1   0   3      692.75      692.30      7.42 o 
   2   0   3       34.61       40.31      2.46 o 
   3   0   3       56.35       58.35      3.46 o 
   4   0   3       67.04       71.26      4.86 o 
   5   0   3        1.93        0.30      2.89 o 
  -6   1   3       17.91       17.50      3.44 o 
  -5   1   3        5.73        4.42      2.75 o 
  -4   1   3        0.15        1.47      1.54 o 
  -3   1   3       74.10       68.93      3.77 o 
  -2   1   3        4.91        3.66      1.18 o 
  -1   1   3        6.17        5.83      1.48 o 
   0   1   3      121.06      115.34      2.09 o 
   1   1   3      193.10      178.16      4.02 o 
   2   1   3      478.98      465.64      7.95 o 
   3   1   3        0.97        3.97      1.38 o 
   4   1   3        4.97        5.05      2.36 o 
   5   1   3        1.46        3.78      2.19 o 
  -6   2   3        0.00        1.72      2.09 o 
  -5   2   3        1.23        3.89      1.87 o 
  -4   2   3       51.96       44.64      3.94 o 
  -3   2   3      184.56      192.30      5.89 o 
  -2   2   3       93.72       91.00      3.50 o 
  -1   2   3       17.17       21.02      1.69 o 
   0   2   3        4.95        7.23      1.52 o 
   1   2   3        8.91       12.87      1.44 o 
   2   2   3       38.74       36.75      2.77 o 
   3   2   3       33.61       26.99      3.40 o 
   4   2   3       16.12       15.49      2.84 o 
   5   2   3        0.26        4.41      2.51 o 
  -6   3   3        0.28        0.00      2.43 o 
  -5   3   3        4.96        3.73      2.71 o 
  -4   3   3        2.32        0.21      2.22 o 
  -3   3   3        0.85        1.19      1.25 o 
  -2   3   3        2.29        2.77      1.40 o 
  -1   3   3      170.55      173.24      4.51 o 
   0   3   3        1.62        0.24      0.79 o 
   1   3   3      152.64      154.84      4.75 o 
   2   3   3        4.85        3.89      1.35 o 
   3   3   3        3.69        2.17      1.61 o 
   4   3   3       14.55       14.12      3.31 o 
  -6   4   3        2.30        0.87      2.40 o 
  -5   4   3        0.33        0.00      2.22 o 
  -4   4   3        0.25        1.16      1.70 o 
  -3   4   3        1.11        3.22      1.47 o 
  -2   4   3        0.70        1.52      1.20 o 
  -1   4   3       25.44       23.56      2.13 o 
   0   4   3       72.65       78.60      2.99 o 
   1   4   3       36.57       34.94      2.82 o 
   2   4   3       19.77       18.25      2.77 o 
   3   4   3       68.21       70.37      5.13 o 
   4   4   3        8.11       14.15      3.46 o 
  -5   5   3        2.40        1.71      2.53 o 
  -4   5   3       49.57       58.31      4.62 o 
  -3   5   3       28.92       31.22      3.11 o 
  -2   5   3       15.50       14.72      2.21 o 
  -1   5   3       59.34       55.88      3.68 o 
   0   5   3        0.46        0.38      0.78 o 
   1   5   3       38.28       38.86      3.57 o 
   2   5   3       42.42       39.95      4.54 o 
   3   5   3        2.75        1.62      2.62 o 
   4   5   3        0.03        2.56      1.83 o 
  -5   6   3        0.01        1.47      2.38 o 
  -4   6   3        2.47        3.77      2.52 o 
  -3   6   3       33.44       30.70      3.76 o 
  -2   6   3        6.75        5.51      1.93 o 
  -1   6   3        3.14        0.89      2.09 o 
   0   6   3        4.77        4.16      1.28 o 
   1   6   3      112.02      117.79      6.07 o 
   2   6   3        0.22        0.61      2.61 o 
   3   6   3        0.56        3.93      3.03 o 
  -5   7   3        0.92        3.84      2.42 o 
  -4   7   3        5.13        3.65      2.19 o 
  -3   7   3       14.26       15.70      2.93 o 
  -2   7   3        2.29        1.08      1.91 o 
  -1   7   3        3.45        3.67      2.27 o 
   0   7   3        0.24        1.36      1.38 o 
   1   7   3        9.77       11.52      3.08 o 
   2   7   3        0.01        2.82      2.48 o 
  -4   8   3        3.19        0.86      2.36 o 
  -3   8   3        1.57        0.96      1.97 o 
  -2   8   3        7.00        9.87      2.43 o 
  -1   8   3        5.12        2.39      2.36 o 
   0   8   3        5.23        5.03      2.86 o 
   1   8   3       15.78       14.30      3.99 o 
  -2   9   3        2.49        1.65      2.25 o 
  -1   9   3        0.06        1.28      1.87 o 
   0  -9   4        6.89        5.32      1.99 o 
   1  -9   4        0.39        0.76      1.31 o 
   2  -9   4        0.75        4.64      1.67 o 
  -2  -8   4        0.00        2.93      2.02 o 
  -1  -8   4        6.39        3.45      2.85 o 
   0  -8   4        2.47        1.81      1.19 o 
   1  -8   4       10.14       11.35      2.14 o 
   2  -8   4        0.67        0.54      2.20 o 
   3  -8   4        2.83        4.77      2.64 o 
   4  -8   4        5.11       13.31      3.16 o 
  -3  -7   4        0.44        0.64      2.65 o 
  -2  -7   4        0.10        0.00      2.00 o 
  -1  -7   4       14.09       13.57      2.97 o 
   0  -7   4        0.02        1.23      1.23 o 
   1  -7   4       15.13       16.31      2.48 o 
   2  -7   4       10.04        8.67      2.46 o 
   3  -7   4        0.03        2.30      2.03 o 
   4  -7   4        5.04        3.49      2.91 o 
  -3  -6   4       13.28        8.63      3.42 o 
  -2  -6   4        5.03        6.04      2.59 o 
  -1  -6   4       13.83       15.02      2.47 o 
   0  -6   4       23.72       22.53      1.80 o 
   1  -6   4       81.60       72.69      4.28 o 
   2  -6   4       74.17       78.37      5.06 o 
   3  -6   4        0.01        2.03      1.57 o 
   4  -6   4        0.20        2.43      2.40 o 
   5  -6   4        0.73        0.36      2.64 o 
  -4  -5   4        0.03        0.61      2.39 o 
  -3  -5   4        0.14        1.67      2.38 o 
  -2  -5   4        2.42        0.24      1.82 o 
  -1  -5   4       45.49       40.87      3.10 o 
   0  -5   4       17.42       15.83      1.49 o 
   1  -5   4       22.97       23.44      2.31 o 
   2  -5   4       23.63       27.40      2.65 o 
   3  -5   4       27.65       26.79      2.98 o 
   4  -5   4       14.99       16.41      2.90 o 
   5  -5   4        3.12        0.00      2.57 o 
  -4  -4   4        0.47        5.60      2.17 o 
  -3  -4   4       12.84       12.04      2.83 o 
  -2  -4   4       13.09       14.31      2.18 o 
  -1  -4   4       23.69       21.84      2.36 o 
   0  -4   4       15.54       14.92      1.28 o 
   1  -4   4       14.38       11.09      1.73 o 
   2  -4   4        0.96        0.00      1.37 o 
   3  -4   4       21.80       20.56      2.84 o 
   4  -4   4       19.37       19.60      3.00 o 
   5  -4   4        1.96        4.52      2.55 o 
  -5  -3   4        0.08        0.00      2.02 o 
  -4  -3   4        0.11        2.37      2.37 o 
  -3  -3   4        4.13        4.94      2.02 o 
  -2  -3   4        1.65        1.60      1.34 o 
  -1  -3   4       25.04       25.94      2.13 o 
   0  -3   4       24.43       22.69      1.63 o 
   1  -3   4      332.57      358.03      6.61 o 
   2  -3   4       75.53       74.12      3.64 o 
   3  -3   4       44.55       48.25      3.57 o 
   4  -3   4        7.44        4.54      2.62 o 
   5  -3   4        0.78        0.96      2.83 o 
  -5  -2   4        0.43        2.33      2.33 o 
  -4  -2   4        2.06        0.50      2.43 o 
  -3  -2   4        1.18        0.38      1.90 o 
  -2  -2   4       27.68       28.35      2.34 o 
  -1  -2   4        1.67        1.03      1.14 o 
   0  -2   4      381.13      375.57     10.19 o 
   1  -2   4     1075.63     1139.96     10.87 o 
   2  -2   4       20.82       22.68      2.05 o 
   3  -2   4        1.85        1.96      1.96 o 
   4  -2   4       35.04       31.01      3.75 o 
   5  -2   4       15.92       16.68      3.47 o 
  -5  -1   4        0.00        2.81      1.78 o 
  -4  -1   4       25.40       30.79      3.49 o 
  -3  -1   4       76.59       82.05      4.29 o 
  -2  -1   4        2.99        1.98      1.47 o 
  -1  -1   4      109.73      120.90      3.53 o 
   0  -1   4      396.22      395.62      5.02 o 
   1  -1   4      246.95      247.47      4.95 o 
   2  -1   4        1.05        2.20      1.29 o 
   3  -1   4        9.67        9.78      1.87 o 
   4  -1   4      164.59      169.11      7.31 o 
   5  -1   4        1.78        0.60      2.43 o 
  -6   0   4        2.75        3.24      1.73 o 
  -5   0   4        0.74        3.26      1.97 o 
  -4   0   4        0.00        3.10      1.73 o 
  -3   0   4       29.86       30.48      2.71 o 
  -2   0   4      196.90      202.16      5.20 o 
  -1   0   4     7323.30     6946.75    104.84 o 
   0   0   4       24.65       24.16      1.15 o 
   1   0   4        5.35        5.90      1.33 o 
   2   0   4      306.89      293.35      6.40 o 
   3   0   4        5.96        4.86      1.96 o 
   4   0   4       78.92       77.45      5.27 o 
   5   0   4       35.23       35.83      4.69 o 
  -6   1   4        2.66        0.00      2.85 o 
  -5   1   4        0.93        1.34      2.28 o 
  -4   1   4        3.57        2.79      2.48 o 
  -3   1   4        4.46        3.56      1.56 o 
  -2   1   4       24.66       26.05      2.10 o 
  -1   1   4      117.14      115.08      3.47 o 
   0   1   4       47.10       40.40      1.60 o 
   1   1   4      315.15      328.45      5.91 o 
   2   1   4      507.31      520.32      8.87 o 
   3   1   4       34.81       30.91      3.09 o 
   4   1   4        6.32        6.88      2.99 o 
   5   1   4        0.28        0.00      2.64 o 
  -6   2   4        3.17        4.37      2.30 o 
  -5   2   4        2.07        2.40      2.11 o 
  -4   2   4       31.72       42.06      3.40 o 
  -3   2   4       70.44       71.86      3.96 o 
  -2   2   4      251.70      250.61      6.00 o 
  -1   2   4        0.29        0.67      1.15 o 
   0   2   4      812.08      833.86     22.12 o 
   1   2   4      508.90      501.77      8.05 o 
   2   2   4       11.88       10.96      1.99 o 
   3   2   4      151.15      160.98      6.52 o 
   4   2   4       58.14       51.39      4.68 o 
   5   2   4        2.25        5.20      3.00 o 
  -6   3   4        0.04        2.48      2.48 o 
  -5   3   4        4.18        4.59      2.70 o 
  -4   3   4        3.97        7.40      2.08 o 
  -3   3   4       32.90       34.09      2.68 o 
  -2   3   4        5.67        6.07      1.87 o 
  -1   3   4      220.75      217.01      5.32 o 
   0   3   4      152.44      156.28      3.37 o 
   1   3   4      231.46      249.26      6.22 o 
   2   3   4        3.57        2.26      1.60 o 
   3   3   4       21.77       26.52      3.14 o 
   4   3   4        0.28        1.94      2.38 o 
  -6   4   4        0.08        0.29      2.38 o 
  -5   4   4        0.27        1.37      2.38 o 
  -4   4   4        1.44        2.15      1.98 o 
  -3   4   4       31.03       37.84      2.85 o 
  -2   4   4       52.42       55.75      3.66 o 
  -1   4   4        0.83        0.45      0.85 o 
   0   4   4      152.14      153.92      3.68 o 
   1   4   4      126.08      108.13      4.76 o 
   2   4   4      188.21      179.87      7.07 o 
   3   4   4       34.03       28.36      3.96 o 
   4   4   4        3.55        2.71      2.71 o 
  -5   5   4        0.77        0.57      2.60 o 
  -4   5   4        4.28        8.85      1.84 o 
  -3   5   4       15.68       17.05      2.60 o 
  -2   5   4       47.42       47.42      3.48 o 
  -1   5   4       63.06       69.89      4.21 o 
   0   5   4       58.19       64.40      2.78 o 
   1   5   4       27.29       19.70      3.16 o 
   2   5   4       77.91       67.78      5.03 o 
   3   5   4        2.74        0.33      2.82 o 
  -5   6   4        0.09        0.82      2.13 o 
  -4   6   4       95.91       93.83      5.86 o 
  -3   6   4       39.67       40.89      4.02 o 
  -2   6   4        0.01        0.94      1.44 o 
  -1   6   4      107.36      109.36      5.38 o 
   0   6   4        4.50        3.93      1.21 o 
   1   6   4       14.63       16.27      3.10 o 
   2   6   4       51.01       51.25      5.15 o 
   3   6   4        0.82        4.03      2.49 o 
  -4   7   4        3.22        1.12      2.36 o 
  -3   7   4        5.18        1.74      2.24 o 
  -2   7   4        0.05        1.09      1.72 o 
  -1   7   4      127.47      134.34      6.46 o 
   0   7   4        0.08        1.57      1.57 o 
   1   7   4       26.45       23.93      3.95 o 
   2   7   4        2.81        6.80      2.17 o 
  -4   8   4        0.80        3.46      1.88 o 
  -3   8   4        4.83        5.39      2.32 o 
  -2   8   4        3.52        0.93      2.58 o 
  -1   8   4        0.03        1.88      1.32 o 
   0   8   4       11.79       15.69      2.01 o 
   1   8   4        2.82        2.46      3.20 o 
   0  -9   5        7.19        2.46      2.09 o 
   1  -9   5        0.05        0.50      1.41 o 
   2  -9   5        2.58        2.17      2.25 o 
  -1  -8   5        5.38        1.53      2.35 o 
   0  -8   5        0.17        0.19      2.91 o 
   1  -8   5        0.97        2.43      1.65 o 
   2  -8   5        0.46        2.74      2.74 o 
   3  -8   5        1.24        3.52      2.33 o 
  -2  -7   5        8.37        4.32      2.64 o 
  -1  -7   5        0.22        1.08      2.45 o 
   0  -7   5        0.22        0.80      1.28 o 
   1  -7   5      141.40      135.70      6.05 o 
   2  -7   5        9.88        9.44      2.30 o 
   3  -7   5        4.65        5.05      2.61 o 
   4  -7   5        4.23        8.96      2.88 o 
  -3  -6   5        0.11        1.86      2.39 o 
  -2  -6   5        0.54        0.27      2.11 o 
  -1  -6   5        0.21        0.91      1.80 o 
   0  -6   5        6.36        6.94      2.75 o 
   1  -6   5        0.33        2.66      1.36 o 
   2  -6   5        1.15        2.10      2.20 o 
   3  -6   5        0.03        1.08      2.11 o 
   4  -6   5        3.81        5.20      2.77 o 
   5  -6   5        0.02        2.96      2.96 o 
  -4  -5   5       16.74       20.29      3.08 o 
  -3  -5   5        0.00        1.40      2.27 o 
  -2  -5   5        6.00        3.06      2.16 o 
  -1  -5   5       92.01       88.30      4.81 o 
   0  -5   5       23.54       24.02      1.68 o 
   1  -5   5       14.17       15.53      2.06 o 
   2  -5   5       10.61        8.19      2.29 o 
   3  -5   5        0.45        1.95      1.95 o 
   4  -5   5        1.36        1.43      2.63 o 
   5  -5   5        0.02        2.75      2.75 o 
  -4  -4   5        4.10        0.58      2.81 o 
  -3  -4   5        0.55        1.49      2.03 o 
  -2  -4   5        5.89        5.93      1.94 o 
  -1  -4   5      153.00      141.88      5.01 o 
   0  -4   5        4.50        3.88      1.03 o 
   1  -4   5        2.38        0.16      1.52 o 
   2  -4   5       16.96       17.12      2.41 o 
   3  -4   5        0.50        1.08      1.75 o 
   4  -4   5        0.03        1.38      2.14 o 
   5  -4   5        0.55        1.98      3.02 o 
  -5  -3   5        0.44        0.31      2.45 o 
  -4  -3   5        5.10        2.50      2.60 o 
  -3  -3   5        8.90        7.09      2.46 o 
  -2  -3   5        0.05        1.55      1.55 o 
  -1  -3   5       56.05       54.38      2.88 o 
   0  -3   5       16.49       19.05      2.21 o 
   1  -3   5       32.31       31.28      2.30 o 
   2  -3   5        9.57       12.50      1.92 o 
   3  -3   5        0.31        2.78      1.71 o 
   4  -3   5        0.00        2.61      2.37 o 
   5  -3   5       12.69       14.53      3.91 o 
  -5  -2   5        1.48        2.14      2.50 o 
  -4  -2   5       12.47       11.60      2.50 o 
  -3  -2   5        0.04        0.79      1.57 o 
  -2  -2   5       12.44       12.57      1.81 o 
  -1  -2   5        0.95        0.35      1.36 o 
   0  -2   5       33.43       32.53      1.49 o 
   1  -2   5      983.80      963.71     10.51 o 
   2  -2   5      121.32      113.67      4.32 o 
   3  -2   5       61.69       61.26      3.95 o 
   4  -2   5       12.49       13.04      3.28 o 
   5  -2   5       29.82       32.24      4.27 o 
  -5  -1   5        1.15        2.02      2.38 o 
  -4  -1   5        1.25        1.21      2.35 o 
  -3  -1   5        6.58        6.08      2.04 o 
  -2  -1   5      372.74      367.50      7.43 o 
  -1  -1   5       34.17       32.41      2.41 o 
   0  -1   5       11.12        9.48      0.91 o 
   1  -1   5       97.24       97.83      3.48 o 
   2  -1   5      190.70      203.44      5.56 o 
   3  -1   5      221.83      212.82      6.94 o 
   4  -1   5      381.58      403.37     11.31 o 
   5  -1   5       35.11       48.61      5.04 o 
  -6   0   5        2.61        6.29      2.37 o 
  -5   0   5        0.65        2.24      2.20 o 
  -4   0   5        1.16        2.07      1.83 o 
  -3   0   5        0.67        0.18      1.62 o 
  -2   0   5      111.01      117.32      4.21 o 
  -1   0   5     1476.13     1550.72     12.83 o 
   0   0   5       47.45       42.48      1.49 o 
   1   0   5       16.98       13.21      1.58 o 
   2   0   5        0.33        0.68      1.29 o 
   3   0   5       58.81       63.12      4.06 o 
   4   0   5        0.61        0.28      2.04 o 
   5   0   5        1.70        1.95      2.52 o 
  -6   1   5        0.00        2.68      2.12 o 
  -5   1   5        5.19        5.20      2.64 o 
  -4   1   5        6.21        2.24      2.38 o 
  -3   1   5       27.10       28.02      2.69 o 
  -2   1   5      161.59      166.90      4.99 o 
  -1   1   5      146.85      146.85      4.05 o 
   0   1   5       33.59       32.64      2.22 o 
   1   1   5     1025.45     1075.48     11.46 o 
   2   1   5        1.67        0.91      1.26 o 
   3   1   5      232.08      236.98      7.53 o 
   4   1   5       49.47       54.04      4.70 o 
   5   1   5        1.44        1.68      2.55 o 
  -6   2   5        1.97        2.37      1.96 o 
  -5   2   5        0.61        2.66      2.66 o 
  -4   2   5        1.65        2.29      2.29 o 
  -3   2   5        8.49        7.52      2.00 o 
  -2   2   5      116.01      109.65      4.22 o 
  -1   2   5       14.52       16.80      1.60 o 
   0   2   5       14.18       17.22      1.24 o 
   1   2   5       33.07       30.33      2.70 o 
   2   2   5        0.01        1.37      1.50 o 
   3   2   5        6.25        3.76      2.20 o 
   4   2   5        6.62        6.13      2.64 o 
   5   2   5        0.26        0.36      2.76 o 
  -6   3   5        1.38        0.90      2.34 o 
  -5   3   5        5.36        6.64      2.33 o 
  -4   3   5       11.03       10.86      2.88 o 
  -3   3   5       16.55       15.07      2.55 o 
  -2   3   5      137.31      146.89      5.19 o 
  -1   3   5        1.83        2.16      1.24 o 
   0   3   5       36.99       33.01      2.01 o 
   1   3   5        7.10        7.60      1.77 o 
   2   3   5      102.45      104.35      5.05 o 
   3   3   5      135.80      136.14      6.91 o 
   4   3   5        0.29        2.01      2.75 o 
  -6   4   5        1.42        3.52      2.61 o 
  -5   4   5        0.24        2.31      2.31 o 
  -4   4   5        1.79        4.60      2.07 o 
  -3   4   5       48.01       46.76      3.70 o 
  -2   4   5      232.29      234.05      6.78 o 
  -1   4   5      134.30      137.36      5.00 o 
   0   4   5        6.91        6.40      2.40 o 
   1   4   5      122.51      116.97      5.14 o 
   2   4   5        0.17        1.94      2.19 o 
   3   4   5       14.36       10.46      3.42 o 
   4   4   5        2.47        2.16      3.09 o 
  -5   5   5        0.67        1.43      1.96 o 
  -4   5   5        1.83        0.26      2.42 o 
  -3   5   5       27.56       27.73      3.22 o 
  -2   5   5        2.54        2.27      1.40 o 
  -1   5   5       75.58       75.63      4.28 o 
   0   5   5       56.54       58.70      3.66 o 
   1   5   5      545.50      498.47     11.79 o 
   2   5   5        5.22        7.21      2.91 o 
   3   5   5        2.97        4.51      2.70 o 
  -5   6   5        2.02        4.09      2.50 o 
  -4   6   5      106.83      102.44      6.14 o 
  -3   6   5        0.10        0.00      1.83 o 
  -2   6   5        1.65        0.23      1.52 o 
  -1   6   5       23.57       17.33      2.71 o 
   0   6   5        8.00        6.43      1.59 o 
   1   6   5       17.15       18.38      3.07 o 
   2   6   5       10.21        7.97      2.82 o 
   3   6   5        7.28        7.04      3.18 o 
  -4   7   5        0.39        0.00      2.31 o 
  -3   7   5        5.65        2.34      2.31 o 
  -2   7   5       54.27       45.92      4.45 o 
  -1   7   5       24.89       21.72      3.46 o 
   0   7   5       36.64       38.38      2.83 o 
   1   7   5        1.02        1.97      2.28 o 
   2   7   5        0.16        4.36      2.54 o 
  -3   8   5        7.90        4.40      2.37 o 
  -2   8   5        7.27        5.32      2.65 o 
  -1   8   5        0.83        1.28      1.95 o 
   0   8   5        2.79        1.76      1.70 o 
   1  -9   6        0.64        0.26      1.68 o 
  -1  -8   6        2.82        0.00      2.44 o 
   0  -8   6        0.02        1.50      1.50 o 
   1  -8   6        0.14        0.76      1.59 o 
   2  -8   6        0.91        0.85      2.46 o 
   3  -8   6        2.70        7.11      2.92 o 
  -2  -7   6        5.09        8.34      2.97 o 
  -1  -7   6        6.08        8.13      2.58 o 
   0  -7   6       20.68       16.78      1.92 o 
   1  -7   6       88.18       95.34      5.23 o 
   2  -7   6        0.09        0.54      1.54 o 
   3  -7   6        5.82        6.05      2.49 o 
   4  -7   6        6.04        3.87      2.95 o 
  -3  -6   6        0.10        0.63      2.84 o 
  -2  -6   6        0.21        1.37      1.84 o 
  -1  -6   6        5.15        5.37      2.22 o 
   0  -6   6       11.36       11.03      1.75 o 
   1  -6   6      184.58      208.63      7.14 o 
   2  -6   6        0.25        1.46      1.99 o 
   3  -6   6       16.15       17.65      3.22 o 
   4  -6   6        7.28        3.13      3.03 o 
  -4  -5   6       14.40       14.26      4.07 o 
  -3  -5   6        1.50        1.98      1.98 o 
  -2  -5   6        1.64        3.85      1.92 o 
  -1  -5   6       23.98       25.59      2.89 o 
   0  -5   6        1.57        1.26      1.20 o 
   1  -5   6        3.58        3.76      1.48 o 
   2  -5   6       11.49       17.39      2.25 o 
   3  -5   6        0.88        3.46      1.76 o 
   4  -5   6       58.75       59.68      5.43 o 
   5  -5   6        0.65        2.05      2.75 o 
  -4  -4   6        0.28        4.04      1.89 o 
  -3  -4   6        0.73        0.28      1.72 o 
  -2  -4   6       43.85       45.00      3.61 o 
  -1  -4   6       74.84       74.84      3.85 o 
   0  -4   6       11.16       13.69      1.50 o 
   1  -4   6        7.57        7.33      1.44 o 
   2  -4   6       42.38       41.09      3.57 o 
   3  -4   6        9.09       11.09      2.82 o 
   4  -4   6        0.02        0.58      2.34 o 
   5  -4   6        3.19        2.35      3.31 o 
  -5  -3   6        0.01        3.24      1.91 o 
  -4  -3   6        0.16        1.75      2.54 o 
  -3  -3   6       21.77       23.11      3.24 o 
  -2  -3   6        5.52        5.89      2.03 o 
  -1  -3   6        2.46        0.59      1.56 o 
   0  -3   6        0.04        0.20      0.87 o 
   1  -3   6      107.38      128.19      4.48 o 
   2  -3   6       17.59       18.18      2.32 o 
   3  -3   6      103.69      111.68      5.35 o 
   4  -3   6        0.31        2.78      2.78 o 
   5  -3   6       12.51       10.59      3.65 o 
  -5  -2   6        4.37        4.12      2.47 o 
  -4  -2   6       15.63       15.05      3.18 o 
  -3  -2   6        4.01        4.59      2.19 o 
  -2  -2   6        2.71        2.07      1.91 o 
  -1  -2   6       28.12       33.18      2.23 o 
   0  -2   6       43.84       47.61      1.90 o 
   1  -2   6      205.18      190.61      5.10 o 
   2  -2   6        0.01        1.38      1.58 o 
   3  -2   6       12.11       10.73      2.45 o 
   4  -2   6       18.87       19.88      3.24 o 
   5  -2   6        4.49        6.91      2.49 o 
  -5  -1   6        0.88        2.08      2.73 o 
  -4  -1   6        0.01        1.52      2.15 o 
  -3  -1   6        4.99        5.11      2.08 o 
  -2  -1   6      610.03      595.16      9.87 o 
  -1  -1   6      355.39      364.58      6.93 o 
   0  -1   6       78.61       69.96      1.99 o 
   1  -1   6      198.37      195.10      5.04 o 
   2  -1   6      223.95      228.43      6.21 o 
   3  -1   6       24.08       22.98      2.79 o 
   4  -1   6        0.98        4.04      2.05 o 
   5  -1   6        4.19        8.88      2.73 o 
  -6   0   6        0.20        2.95      2.95 o 
  -5   0   6        0.75        1.44      2.23 o 
  -4   0   6       10.42       13.68      2.38 o 
  -3   0   6       21.47       20.82      2.67 o 
  -2   0   6       18.58       16.22      2.41 o 
  -1   0   6      391.63      406.98      7.00 o 
   0   0   6       65.58       62.64      2.13 o 
   1   0   6      169.34      170.28      4.66 o 
   2   0   6        0.04        0.62      1.21 o 
   3   0   6       21.76       23.39      2.97 o 
   4   0   6        1.65        1.67      2.15 o 
   5   0   6        0.81        4.34      2.84 o 
  -6   1   6        1.82        0.00      2.88 o 
  -5   1   6        0.01        1.41      2.29 o 
  -4   1   6       41.72       40.12      3.74 o 
  -3   1   6        7.26       10.16      1.79 o 
  -2   1   6        1.96        2.44      1.58 o 
  -1   1   6      101.82       93.42      3.46 o 
   0   1   6        2.92        3.87      0.82 o 
   1   1   6      416.37      420.37      7.68 o 
   2   1   6       44.06       40.07      3.07 o 
   3   1   6        0.44        0.88      2.13 o 
   4   1   6       17.80       17.81      3.52 o 
   5   1   6        0.01        1.72      2.35 o 
  -6   2   6        0.62        3.01      2.52 o 
  -5   2   6        0.86        1.14      2.79 o 
  -4   2   6       72.49       76.86      4.79 o 
  -3   2   6        2.94        2.42      2.04 o 
  -2   2   6       94.71       91.94      4.06 o 
  -1   2   6        3.48        1.10      1.35 o 
   0   2   6       12.70        9.60      1.15 o 
   1   2   6        2.57        1.35      1.35 o 
   2   2   6        6.02        5.80      1.73 o 
   3   2   6       44.95       43.97      4.07 o 
   4   2   6        0.74        3.05      3.05 o 
  -6   3   6        0.35        1.19      2.28 o 
  -5   3   6        0.22        0.44      1.97 o 
  -4   3   6        4.44        5.03      2.14 o 
  -3   3   6        7.70        5.69      2.25 o 
  -2   3   6        9.52       10.89      1.85 o 
  -1   3   6        7.30        6.58      1.55 o 
   0   3   6      177.18      184.64      4.04 o 
   1   3   6       20.73       24.94      2.45 o 
   2   3   6        0.07        1.10      1.66 o 
   3   3   6       20.30       17.31      3.27 o 
   4   3   6        3.64        1.39      2.65 o 
  -5   4   6        4.94        7.74      2.77 o 
  -4   4   6        0.19        2.73      1.60 o 
  -3   4   6       10.56       10.11      2.36 o 
  -2   4   6       73.46       70.24      4.18 o 
  -1   4   6       47.33       42.12      3.12 o 
   0   4   6       32.38       30.82      2.96 o 
   1   4   6        0.37        1.89      1.95 o 
   2   4   6       64.05       56.18      4.60 o 
   3   4   6        6.01        6.11      2.50 o 
   4   4   6        3.03        2.59      3.02 o 
  -5   5   6        9.98       13.63      2.43 o 
  -4   5   6       26.40       26.81      3.91 o 
  -3   5   6        0.11        0.73      2.00 o 
  -2   5   6        9.26        5.35      1.92 o 
  -1   5   6        1.43        1.04      1.61 o 
   0   5   6       42.02       44.33      2.55 o 
   1   5   6      264.04      267.28      9.03 o 
   2   5   6        0.06        0.32      2.18 o 
   3   5   6        2.11        4.26      2.87 o 
  -5   6   6        0.75        0.00      2.36 o 
  -4   6   6        0.08        1.38      2.35 o 
  -3   6   6        1.93        5.09      2.30 o 
  -2   6   6        0.01        0.49      1.58 o 
  -1   6   6        0.42        2.56      1.61 o 
   0   6   6        4.36        3.19      2.91 o 
   1   6   6       11.05       14.16      2.99 o 
   2   6   6        2.66        6.50      3.16 o 
  -4   7   6        8.96        7.55      2.51 o 
  -3   7   6        0.71        2.37      2.21 o 
  -2   7   6        6.27        6.56      2.69 o 
  -1   7   6        6.37        7.64      2.51 o 
   0   7   6       19.70       26.54      3.03 o 
   1   7   6        1.23        0.34      2.47 o 
  -3   8   6        0.36        0.62      1.99 o 
  -2   8   6        1.61        1.57      2.15 o 
  -1   8   6        4.60        4.19      2.11 o 
   0   8   6        0.74        1.74      1.55 o 
  -1  -8   7        0.44        0.29      2.30 o 
   0  -8   7        0.74        0.33      1.29 o 
   1  -8   7        0.25        0.80      1.69 o 
   2  -8   7        4.26        8.28      1.73 o 
   3  -8   7       25.97       22.58      4.00 o 
  -2  -7   7        7.26        8.12      3.19 o 
  -1  -7   7        3.99        0.82      2.50 o 
   0  -7   7        5.00        6.03      2.38 o 
   1  -7   7       12.72        7.21      2.93 o 
   2  -7   7       12.74       10.96      3.09 o 
   3  -7   7        0.94        1.54      2.38 o 
   4  -7   7        1.90        7.46      2.48 o 
  -3  -6   7        0.66        2.27      2.84 o 
  -2  -6   7        0.01        1.43      1.87 o 
  -1  -6   7        8.44        5.59      2.73 o 
   0  -6   7       79.59       85.31      8.77 o 
   1  -6   7      299.25      295.42      8.96 o 
   2  -6   7       32.82       31.83      3.94 o 
   3  -6   7        2.64        2.85      2.59 o 
   4  -6   7        4.46        7.30      2.77 o 
  -4  -5   7        7.13        4.99      3.08 o 
  -3  -5   7        0.69        2.26      2.26 o 
  -2  -5   7        0.51        0.27      1.93 o 
  -1  -5   7        3.32        4.22      2.14 o 
   0  -5   7       12.18       11.59      1.56 o 
   1  -5   7        0.77        1.83      1.95 o 
   2  -5   7       15.08       16.07      2.41 o 
   3  -5   7       74.79       61.48      4.87 o 
   4  -5   7        1.84        3.05      2.19 o 
   5  -5   7        4.85        5.83      3.01 o 
  -4  -4   7        2.97        1.91      3.14 o 
  -3  -4   7        0.08        1.07      2.32 o 
  -2  -4   7       96.14       89.95      4.97 o 
  -1  -4   7        0.44        1.67      1.48 o 
   0  -4   7      140.98      137.72      3.81 o 
   1  -4   7       45.90       43.66      3.12 o 
   2  -4   7       42.25       39.50      3.41 o 
   3  -4   7       42.89       37.15      3.97 o 
   4  -4   7       12.07        9.99      2.66 o 
   5  -4   7        0.97        5.44      2.45 o 
  -5  -3   7        0.74        0.68      2.92 o 
  -4  -3   7        0.05        0.90      2.14 o 
  -3  -3   7        0.31        1.47      2.06 o 
  -2  -3   7        8.75       10.18      2.31 o 
  -1  -3   7       18.01       18.72      2.37 o 
   0  -3   7      132.24      137.00      3.51 o 
   1  -3   7      168.68      169.75      5.45 o 
   2  -3   7        0.13        1.10      1.45 o 
   3  -3   7        0.17        2.50      1.98 o 
   4  -3   7        0.21        0.00      2.31 o 
   5  -3   7        4.49        6.07      3.22 o 
  -5  -2   7        0.01        2.74      2.74 o 
  -4  -2   7        0.01        2.72      2.72 o 
  -3  -2   7       38.49       35.58      3.50 o 
  -2  -2   7       10.17        9.04      1.74 o 
  -1  -2   7      236.48      231.87      6.21 o 
   0  -2   7      618.12      608.67     10.44 o 
   1  -2   7        1.44        1.10      1.52 o 
   2  -2   7        5.73        4.75      1.78 o 
   3  -2   7      351.58      347.48      9.48 o 
   4  -2   7       15.97       12.69      2.97 o 
   5  -2   7       18.88       24.57      4.37 o 
  -5  -1   7        2.23        0.63      2.57 o 
  -4  -1   7        9.33       13.01      3.33 o 
  -3  -1   7        0.03        2.33      1.92 o 
  -2  -1   7      414.16      423.04      8.83 o 
  -1  -1   7        2.91        2.29      1.72 o 
   0  -1   7      192.04      191.64      3.62 o 
   1  -1   7        0.07        1.29      1.29 o 
   2  -1   7        0.13        0.16      1.58 o 
   3  -1   7       62.47       57.38      4.59 o 
   4  -1   7        1.54        0.55      2.53 o 
   5  -1   7        0.29        0.69      3.22 o 
  -5   0   7        1.67        2.08      2.80 o 
  -4   0   7       38.83       45.96      3.85 o 
  -3   0   7       47.62       38.60      3.38 o 
  -2   0   7     1369.84     1350.16     15.06 o 
  -1   0   7       79.52       85.05      3.60 o 
   0   0   7       96.82       96.01      2.27 o 
   1   0   7      341.18      352.51      7.17 o 
   2   0   7      201.04      193.02      6.32 o 
   3   0   7        0.23        2.27      2.27 o 
   4   0   7       48.65       45.24      4.73 o 
   5   0   7        0.64        4.08      2.36 o 
  -6   1   7        1.22        0.91      2.76 o 
  -5   1   7        0.13        0.00      2.57 o 
  -4   1   7       16.35       15.83      3.51 o 
  -3   1   7        8.66        8.13      2.18 o 
  -2   1   7        0.43        2.52      1.41 o 
  -1   1   7       55.67       55.30      2.95 o 
   0   1   7      129.47      128.14      5.11 o 
   1   1   7      383.70      399.51      8.05 o 
   2   1   7       47.62       39.64      3.27 o 
   3   1   7        0.66        2.10      2.10 o 
   4   1   7        0.02        1.85      2.49 o 
  -6   2   7        0.32        3.05      1.92 o 
  -5   2   7       32.07       26.23      3.95 o 
  -4   2   7        3.13        4.61      2.53 o 
  -3   2   7       38.72       37.17      3.45 o 
  -2   2   7       54.14       59.80      3.57 o 
  -1   2   7      130.41      136.37      4.56 o 
   0   2   7      105.93      112.71      3.04 o 
   1   2   7       58.08       68.44      3.74 o 
   2   2   7       18.19       17.82      2.48 o 
   3   2   7       10.85        6.11      2.43 o 
   4   2   7        1.86        0.66      2.72 o 
  -5   3   7        3.82        6.91      2.25 o 
  -4   3   7        2.67        2.73      0.09 o 
  -3   3   7        2.25        2.69      1.84 o 
  -2   3   7      103.17      112.22      4.86 o 
  -1   3   7        0.00        1.73      1.12 o 
   0   3   7       89.54       91.90      3.28 o 
   1   3   7        2.05        0.77      1.37 o 
   2   3   7        0.06        1.64      1.43 o 
   3   3   7       32.17       34.59      4.40 o 
   4   3   7        0.00        2.10      2.62 o 
  -5   4   7        1.43        2.98      2.98 o 
  -4   4   7        1.33        4.62      1.78 o 
  -3   4   7       19.76       22.50      2.94 o 
  -2   4   7       23.51       19.84      2.80 o 
  -1   4   7        8.36        5.02      1.90 o 
   0   4   7      119.71      129.84      3.85 o 
   1   4   7       56.13       51.64      3.86 o 
   2   4   7        0.65        0.00      2.02 o 
   3   4   7        6.04        2.00      3.45 o 
  -5   5   7       21.37       17.51      3.73 o 
  -4   5   7       10.40        7.54      2.93 o 
  -3   5   7        7.40       10.95      2.31 o 
  -2   5   7        8.19        4.06      2.13 o 
  -1   5   7        9.57       10.49      2.38 o 
   0   5   7        0.77        0.02      1.51 o 
   1   5   7       14.94       17.23      3.31 o 
   2   5   7        2.71        3.45      2.41 o 
   3   5   7        2.12        6.87      2.96 o 
  -5   6   7        4.82        1.15      2.42 o 
  -4   6   7        3.17        1.13      2.52 o 
  -3   6   7        0.02        1.64      1.77 o 
  -2   6   7       20.09       25.09      2.86 o 
  -1   6   7        5.97        8.74      2.40 o 
   0   6   7        3.25        2.67      1.92 o 
   1   6   7       17.81       20.23      3.36 o 
   2   6   7        0.02        1.05      3.16 o 
  -4   7   7        3.01        4.40      2.20 o 
  -3   7   7        1.82        0.89      2.12 o 
  -2   7   7        9.94       10.23      2.48 o 
  -1   7   7        2.63        3.32      2.07 o 
   0   7   7        3.78        5.42      1.84 o 
   1   7   7        0.05        0.17      2.11 o 
  -3   8   7        0.00        1.23      1.92 o 
  -2   8   7        2.53        1.28      2.29 o 
  -1   8   7        1.73        0.64      2.17 o 
   0   8   7        1.31        2.03      1.52 o 
  -1  -8   8        1.99        3.02      2.18 o 
   0  -8   8        0.73        1.83      1.68 o 
   1  -8   8        0.55        3.11      2.07 o 
   2  -8   8        3.02        3.36      2.56 o 
  -2  -7   8        2.63        2.30      0.70 o 
  -1  -7   8        2.76        3.13      1.93 o 
   0  -7   8        6.71        8.91      1.85 o 
   1  -7   8       10.96       11.13      2.38 o 
   2  -7   8        4.47        3.21      2.35 o 
   3  -7   8        0.34        1.25      2.69 o 
  -3  -6   8        0.06        1.97      2.42 o 
  -2  -6   8        4.74        9.99      2.65 o 
  -1  -6   8       21.00       18.70      3.01 o 
   0  -6   8       38.66       38.77      2.81 o 
   1  -6   8        5.08        4.20      2.18 o 
   2  -6   8        0.05        3.46      1.86 o 
   3  -6   8        0.13        1.47      2.38 o 
   4  -6   8        6.69        1.61      3.41 o 
  -4  -5   8        0.87        0.35      2.74 o 
  -3  -5   8        1.17        1.56      2.65 o 
  -2  -5   8        3.67        2.71      2.71 o 
  -1  -5   8        5.08        1.37      1.92 o 
   0  -5   8        2.89        4.20      3.56 o 
   1  -5   8        8.39       11.78      2.38 o 
   2  -5   8        2.52        2.24      2.24 o 
   3  -5   8        9.11        6.25      2.96 o 
   4  -5   8        0.09        3.02      3.02 o 
  -4  -4   8        0.53        2.65      2.32 o 
  -3  -4   8        7.61       11.06      2.72 o 
  -2  -4   8       21.39       18.86      3.17 o 
  -1  -4   8        0.00        0.60      1.88 o 
   0  -4   8        6.91        5.34      2.76 o 
   1  -4   8        4.53        1.51      2.03 o 
   2  -4   8        1.70        1.50      2.47 o 
   3  -4   8        2.85        4.55      2.31 o 
   4  -4   8        1.29        0.60      2.50 o 
   5  -4   8       11.00       14.40      3.35 o 
  -5  -3   8        1.93        3.77      2.62 o 
  -4  -3   8        0.24        1.58      2.42 o 
  -3  -3   8       13.06       10.81      2.97 o 
  -2  -3   8        6.01        5.35      1.22 o 
  -1  -3   8        1.71        1.96      1.62 o 
   0  -3   8      282.33      279.35      5.14 o 
   1  -3   8        0.04        1.01      1.53 o 
   2  -3   8        7.28        7.65      2.02 o 
   3  -3   8        0.06        1.45      2.21 o 
   4  -3   8        0.01        2.71      2.71 o 
   5  -3   8        8.02        5.49      3.71 o 
  -5  -2   8        0.46        2.00      2.86 o 
  -4  -2   8        1.06        2.36      3.12 o 
  -3  -2   8        4.88        9.02      2.37 o 
  -2  -2   8        3.59        3.64      1.94 o 
  -1  -2   8        0.99        1.30      1.62 o 
   0  -2   8      178.90      167.43      3.78 o 
   1  -2   8       55.23       56.31      3.24 o 
   2  -2   8      136.40      136.92      5.57 o 
   3  -2   8       70.57       71.33      4.95 o 
   4  -2   8       12.57        9.71      3.00 o 
   5  -2   8        0.09        3.32      3.32 o 
  -5  -1   8        2.46        2.23      3.02 o 
  -4  -1   8       23.00       18.63      3.82 o 
  -3  -1   8       11.65        7.46      2.87 o 
  -2  -1   8        3.84        0.91      1.79 o 
  -1  -1   8      128.76      131.77      4.81 o 
   0  -1   8        1.90        2.62      0.71 o 
   1  -1   8       31.42       21.72      1.46 o 
   2  -1   8      138.22      134.96      5.43 o 
   3  -1   8      253.12      270.22      8.70 o 
   4  -1   8        6.14        8.29      3.14 o 
   5  -1   8        3.13        0.00      3.25 o 
  -5   0   8        0.10        2.76      2.21 o 
  -4   0   8        0.57        1.31      2.45 o 
  -3   0   8       35.11       35.92      3.35 o 
  -2   0   8      472.10      500.32      9.81 o 
  -1   0   8       19.17       23.13      2.23 o 
   0   0   8       44.54       44.00      1.99 o 
   1   0   8       11.65       11.01      2.00 o 
   2   0   8       49.15       52.39      3.79 o 
   3   0   8        2.98        3.85      2.34 o 
   4   0   8        5.83       13.07      2.62 o 
  -5   1   8        0.39        0.58      2.29 o 
  -4   1   8        8.42        8.40      2.88 o 
  -3   1   8        1.97        5.16      1.76 o 
  -2   1   8        0.21        0.52      1.74 o 
  -1   1   8        0.32        1.26      1.36 o 
   0   1   8      350.97      377.80      5.38 o 
   1   1   8       56.63       54.44      3.38 o 
   2   1   8       59.00       57.63      4.24 o 
   3   1   8        2.54        2.30      2.13 o 
   4   1   8        0.52        0.94      2.51 o 
  -5   2   8        2.45        4.71      2.47 o 
  -4   2   8        5.61        4.79      2.47 o 
  -3   2   8        9.06        7.72      2.12 o 
  -2   2   8       21.76       20.56      2.43 o 
  -1   2   8       24.85       20.63      2.52 o 
   0   2   8       50.12       55.66      2.74 o 
   1   2   8        6.96        8.59      1.89 o 
   2   2   8        0.98        0.43      2.07 o 
   3   2   8       19.46       16.84      3.07 o 
   4   2   8        0.08        1.34      2.39 o 
  -5   3   8        0.62        0.00      2.39 o 
  -4   3   8        3.91        5.38      1.85 o 
  -3   3   8       31.99       31.05      3.44 o 
  -2   3   8       25.48       28.35      2.68 o 
  -1   3   8        2.88        3.78      1.44 o 
   0   3   8        6.92        7.44      1.37 o 
   1   3   8        0.03        1.47      1.47 o 
   2   3   8        3.65        7.81      2.32 o 
   3   3   8        0.40        0.00      2.53 o 
   4   3   8        1.44        1.08      2.85 o 
  -5   4   8        0.73        3.83      2.16 o 
  -4   4   8        0.68        2.10      1.97 o 
  -3   4   8        5.88        5.18      2.28 o 
  -2   4   8       28.27       34.07      3.14 o 
  -1   4   8        0.04        1.01      1.47 o 
   0   4   8      231.98      236.91      6.37 o 
   1   4   8       19.14       18.15      2.73 o 
   2   4   8        9.60        9.48      2.48 o 
   3   4   8        8.56        9.58      2.84 o 
  -5   5   8        0.86        2.33      2.31 o 
  -4   5   8        0.37        1.10      2.05 o 
  -3   5   8        3.70        2.30      1.93 o 
  -2   5   8        3.71        2.61      2.47 o 
  -1   5   8        0.34        0.23      1.83 o 
   0   5   8       67.25       70.78      6.19 o 
   1   5   8       17.19       21.24      2.95 o 
   2   5   8        9.24        9.54      3.01 o 
   3   5   8        0.00        2.69      2.69 o 
  -4   6   8        9.53        8.32      2.79 o 
  -3   6   8        5.65        6.71      2.67 o 
  -2   6   8       10.43       14.27      2.86 o 
  -1   6   8        9.80       14.06      2.67 o 
   0   6   8        0.04        0.57      1.34 o 
   1   6   8        9.48        5.05      2.75 o 
   2   6   8        0.70        0.36      2.84 o 
  -4   7   8        0.31        2.63      1.33 o 
  -3   7   8        0.52        1.51      2.11 o 
  -2   7   8       37.54       41.05      4.39 o 
  -1   7   8        0.76        0.61      2.21 o 
   0   7   8        5.33        6.55      1.95 o 
   1   7   8        2.58        4.10      2.78 o 
  -2   8   8        0.12        2.21      2.33 o 
  -1   8   8        0.51        0.64      2.43 o 
   0  -8   9        1.25        1.61      1.94 o 
   1  -8   9        0.88        0.59      2.64 o 
   2  -8   9        2.29        4.64      2.77 o 
  -2  -7   9        0.06        2.27      2.85 o 
  -1  -7   9        0.04        2.82      2.82 o 
   0  -7   9      133.45      135.61      4.99 o 
   1  -7   9        4.83        3.99      2.56 o 
   2  -7   9       16.47       16.25      3.77 o 
   3  -7   9        6.61       11.70      2.82 o 
  -3  -6   9        0.01        2.71      2.71 o 
  -2  -6   9        1.90        3.03      2.18 o 
  -1  -6   9        0.04        1.89      2.60 o 
   0  -6   9       17.49       17.96      2.28 o 
   1  -6   9        5.10        3.94      2.78 o 
   2  -6   9        4.34        7.26      2.50 o 
   3  -6   9       21.65       17.51      3.45 o 
   4  -6   9        2.50        2.27      2.54 o 
  -3  -5   9        2.88        4.16      2.37 o 
  -2  -5   9       42.97       43.99      4.56 o 
  -1  -5   9       39.37       46.86      4.06 o 
   0  -5   9        2.19        3.72      1.43 o 
   1  -5   9       22.70       22.87      3.34 o 
   2  -5   9        4.66        2.79      2.63 o 
   3  -5   9       13.24       14.46      3.37 o 
   4  -5   9        3.90        3.48      2.68 o 
  -4  -4   9        0.17        2.04      2.88 o 
  -3  -4   9        5.17        0.87      2.88 o 
  -2  -4   9       14.15       19.94      3.31 o 
  -1  -4   9        5.31        8.32      2.11 o 
   0  -4   9       15.55       17.32      4.15 o 
   1  -4   9       13.78       15.05      2.50 o 
   2  -4   9        8.91        7.62      2.30 o 
   3  -4   9        1.06        6.39      2.45 o 
   4  -4   9        2.06        0.94      2.92 o 
  -4  -3   9        0.48        2.28      2.67 o 
  -3  -3   9        6.09        3.29      2.68 o 
  -2  -3   9       63.50       66.17      4.31 o 
  -1  -3   9        2.90        0.00      1.89 o 
   0  -3   9       24.06       24.12      1.87 o 
   1  -3   9        3.95        4.12      1.88 o 
   2  -3   9       11.92       12.58      2.52 o 
   3  -3   9       10.01        6.12      2.56 o 
   4  -3   9        0.64        2.90      2.90 o 
  -5  -2   9        2.40        2.42      3.17 o 
  -4  -2   9        0.23        3.71      2.02 o 
  -3  -2   9        0.41        0.26      2.32 o 
  -2  -2   9        1.99        1.47      1.93 o 
  -1  -2   9       12.21       13.57      2.37 o 
   0  -2   9      273.85      267.51      5.07 o 
   1  -2   9        0.21        1.05      1.34 o 
   2  -2   9        9.42       12.18      2.44 o 
   3  -2   9        0.94        1.74      1.84 o 
   4  -2   9       10.20        9.77      3.59 o 
  -5  -1   9        0.00        2.90      2.90 o 
  -4  -1   9        1.31        3.47      2.26 o 
  -3  -1   9      176.64      162.72      6.89 o 
  -2  -1   9       31.89       30.88      3.50 o 
  -1  -1   9       15.33       10.65      2.25 o 
   0  -1   9       52.01       58.05      4.09 o 
   1  -1   9        0.21        1.49      1.49 o 
   2  -1   9       99.24       98.62      5.02 o 
   3  -1   9      178.91      175.59      7.29 o 
   4  -1   9       12.00       13.25      3.30 o 
  -5   0   9        0.20        2.83      2.51 o 
  -4   0   9        2.32        1.37      2.85 o 
  -3   0   9        7.37        4.98      2.75 o 
  -2   0   9       72.45       76.14      4.36 o 
  -1   0   9        8.01        3.79      1.94 o 
   0   0   9       95.74       88.90      6.76 o 
   1   0   9        0.88        0.33      1.39 o 
   2   0   9       17.09       14.35      2.82 o 
   3   0   9       11.27       15.94      2.38 o 
   4   0   9       11.81       14.44      3.56 o 
  -5   1   9        7.16        7.33      2.80 o 
  -4   1   9       11.71        7.98      2.82 o 
  -3   1   9        8.95        3.75      2.26 o 
  -2   1   9       30.75       28.79      2.98 o 
  -1   1   9       15.64       15.80      2.27 o 
   0   1   9       52.26       49.05      2.28 o 
   1   1   9       12.94       13.06      2.13 o 
   2   1   9       55.04       52.23      3.97 o 
   3   1   9        2.58        1.37      2.27 o 
   4   1   9        4.32        9.08      2.82 o 
  -5   2   9        1.86        2.11      2.64 o 
  -4   2   9        0.85        4.72      1.70 o 
  -3   2   9        8.26        2.65      2.37 o 
  -2   2   9        0.41        3.59      1.67 o 
  -1   2   9       65.63       61.46      3.69 o 
   0   2   9       25.17       25.44      1.91 o 
   1   2   9        1.94        0.39      1.92 o 
   2   2   9        6.12        7.45      2.04 o 
   3   2   9       17.28       16.20      3.08 o 
   4   2   9        1.61        0.68      2.74 o 
  -5   3   9        5.18        1.48      2.64 o 
  -4   3   9        0.07        2.91      2.13 o 
  -3   3   9        1.89        2.52      1.76 o 
  -2   3   9        0.67        2.02      1.60 o 
  -1   3   9        0.69        0.20      1.68 o 
   0   3   9        6.20        5.93      1.18 o 
   1   3   9       11.79        9.74      2.38 o 
   2   3   9       64.72       54.45      4.45 o 
   3   3   9        0.07        2.90      2.30 o 
  -5   4   9        2.30        5.01      2.47 o 
  -4   4   9        0.44        1.91      2.46 o 
  -3   4   9       30.36       29.71      3.31 o 
  -2   4   9        0.65        3.56      1.62 o 
  -1   4   9        0.35        0.23      1.67 o 
   0   4   9       43.90       49.16      2.75 o 
   1   4   9        0.51        0.28      1.97 o 
   2   4   9       27.83       24.35      3.92 o 
   3   4   9        4.83        1.75      2.70 o 
  -5   5   9        1.98        0.59      2.70 o 
  -4   5   9        0.86        2.23      1.84 o 
  -3   5   9        0.20        1.58      1.84 o 
  -2   5   9       15.15       10.02      2.52 o 
  -1   5   9       23.60       27.79      3.99 o 
   0   5   9      268.23      279.34      7.88 o 
   1   5   9        1.13        1.76      2.37 o 
   2   5   9        2.67        7.96      2.81 o 
  -4   6   9        0.71        3.18      1.84 o 
  -3   6   9        4.58        3.71      2.44 o 
  -2   6   9       22.54       23.84      3.30 o 
  -1   6   9        7.95        8.61      2.80 o 
   0   6   9       17.62       20.68      2.29 o 
   1   6   9       16.47       14.86      3.15 o 
  -3   7   9       18.10       18.64      3.39 o 
  -2   7   9        7.26        3.65      2.99 o 
  -1   7   9       14.60       15.36      3.29 o 
   0   7   9        0.05        0.04      1.52 o 
   0  -8  10        1.94        2.78      3.88 o 
   1  -8  10        1.68        0.92      2.54 o 
  -2  -7  10        1.85        0.33      2.78 o 
  -1  -7  10       29.57       25.63      4.22 o 
   0  -7  10       17.67       16.07      2.47 o 
   1  -7  10        5.33        6.57      2.70 o 
   2  -7  10        0.03        0.00      2.63 o 
   3  -7  10        0.09        0.64      2.39 o 
  -3  -6  10        0.26        2.05      2.80 o 
  -2  -6  10        0.77        1.26      2.40 o 
  -1  -6  10       28.49       29.97      4.06 o 
   0  -6  10       32.41       31.78      2.65 o 
   1  -6  10        1.93        2.79      2.24 o 
   2  -6  10       11.58        7.30      3.15 o 
   3  -6  10        4.51        7.10      2.69 o 
  -3  -5  10        1.46        1.98      2.82 o 
  -2  -5  10        1.36        2.02      2.65 o 
  -1  -5  10        0.35        0.53      2.05 o 
   0  -5  10        1.82        0.99      1.45 o 
   1  -5  10        0.12        1.02      1.72 o 
   2  -5  10       27.58       26.72      3.57 o 
   3  -5  10        8.83        1.47      3.51 o 
   4  -5  10        0.69        0.34      2.19 o 
  -4  -4  10        1.89        3.29      3.29 o 
  -3  -4  10       16.00       19.55      3.19 o 
  -2  -4  10        0.13        0.52      2.02 o 
  -1  -4  10        0.73        1.42      1.93 o 
   0  -4  10        1.23        0.37      1.36 o 
   1  -4  10       14.59       12.83      2.76 o 
   2  -4  10        4.12        7.70      2.30 o 
   3  -4  10        1.36        0.30      2.48 o 
   4  -4  10        0.79        1.28      1.85 o 
  -4  -3  10        0.12        2.69      2.93 o 
  -3  -3  10        1.31        1.72      2.11 o 
  -2  -3  10        0.00        1.94      2.06 o 
  -1  -3  10       21.35       20.63      2.84 o 
   0  -3  10       25.47       30.60      2.13 o 
   1  -3  10        0.99        1.67      1.93 o 
   2  -3  10        0.07        0.46      1.92 o 
   3  -3  10        0.00        0.27      2.36 o 
   4  -3  10        0.11        1.24      2.37 o 
  -5  -2  10        3.34        5.96      2.83 o 
  -4  -2  10        1.67        0.97      2.90 o 
  -3  -2  10        7.88        8.93      3.06 o 
  -2  -2  10        1.65        0.00      1.95 o 
  -1  -2  10        7.00        5.02      2.01 o 
   0  -2  10        7.94        7.56      1.49 o 
   1  -2  10        9.80        6.00      2.08 o 
   2  -2  10       73.35       73.82      4.70 o 
   3  -2  10       17.43       19.84      3.13 o 
   4  -2  10        1.64        4.38      2.81 o 
  -5  -1  10        0.59        1.66      2.33 o 
  -4  -1  10        2.78        0.60      1.99 o 
  -3  -1  10      102.91      107.58      6.12 o 
  -2  -1  10       18.97       21.52      2.88 o 
  -1  -1  10       12.73       12.65      2.21 o 
   0  -1  10        2.37        3.49      1.13 o 
   1  -1  10        6.87        6.29      1.99 o 
   2  -1  10        9.01        6.78      2.52 o 
   3  -1  10        8.18        7.16      2.87 o 
   4  -1  10        0.13        2.55      2.09 o 
  -5   0  10        0.08        2.86      2.00 o 
  -4   0  10        3.32        6.00      2.26 o 
  -3   0  10       15.53       13.25      2.52 o 
  -2   0  10        0.28        0.60      2.03 o 
  -1   0  10       53.31       51.56      3.71 o 
   0   0  10       13.97       13.06      1.56 o 
   1   0  10        0.59        0.20      1.56 o 
   2   0  10       10.23        5.36      2.38 o 
   3   0  10        0.04        1.92      2.57 o 
   4   0  10        0.14        1.94      2.49 o 
  -5   1  10        2.24        1.86      2.42 o 
  -4   1  10        1.53        1.12      2.90 o 
  -3   1  10        1.78        1.41      2.12 o 
  -2   1  10        9.03       10.19      2.27 o 
  -1   1  10        2.53        5.49      1.76 o 
   0   1  10       30.83       29.00      2.77 o 
   1   1  10        3.24        3.41      1.64 o 
   2   1  10        2.87        0.23      2.30 o 
   3   1  10        0.95        4.85      2.06 o 
   4   1  10        0.00        2.49      2.49 o 
  -5   2  10        0.84        1.83      2.35 o 
  -4   2  10        0.11        2.36      2.36 o 
  -3   2  10        5.35        5.15      2.41 o 
  -2   2  10        0.01        1.22      1.52 o 
  -1   2  10       20.93       17.96      2.62 o 
   0   2  10       10.54        9.65      1.59 o 
   1   2  10        2.30        0.66      2.10 o 
   2   2  10       43.41       40.34      4.13 o 
   3   2  10        6.95        6.74      2.57 o 
  -5   3  10        1.80        0.30      2.31 o 
  -4   3  10        0.13        2.25      2.25 o 
  -3   3  10       11.71       10.65      2.68 o 
  -2   3  10        3.66        3.47      2.11 o 
  -1   3  10        0.00        0.00      1.69 o 
   0   3  10        0.50        1.12      1.34 o 
   1   3  10        0.08        0.49      1.73 o 
   2   3  10       51.52       52.62      4.94 o 
   3   3  10        2.45        0.65      2.76 o 
  -5   4  10        0.25        0.89      2.46 o 
  -4   4  10        1.20        1.39      2.33 o 
  -3   4  10        6.74        4.10      2.58 o 
  -2   4  10       41.39       34.64      3.71 o 
  -1   4  10       16.05       16.32      2.62 o 
   0   4  10       11.70       11.26      1.94 o 
   1   4  10       58.42       62.66      4.78 o 
   2   4  10        0.00        0.92      2.36 o 
   3   4  10        0.87        2.78      2.60 o 
  -4   5  10        0.21        2.72      2.72 o 
  -3   5  10        0.24        2.19      2.47 o 
  -2   5  10        3.71        5.29      1.97 o 
  -1   5  10       42.06       43.37      4.21 o 
   0   5  10       80.82       78.41      4.00 o 
   1   5  10        4.16        5.46      2.46 o 
   2   5  10        0.58        0.44      2.49 o 
  -4   6  10        0.43        0.58      2.16 o 
  -3   6  10        1.49        1.44      2.24 o 
  -2   6  10       12.83        7.56      3.38 o 
  -1   6  10        0.22        0.29      2.20 o 
   0   6  10        0.08        2.62      2.62 o 
   1   6  10        0.15        1.63      2.24 o 
  -3   7  10        4.76        4.22      2.48 o 
  -2   7  10        0.23        1.54      2.42 o 
  -1   7  10        4.18        6.02      2.22 o 
  -1  -7  11        0.05        1.24      2.94 o 
   0  -7  11        0.00        1.03      1.64 o 
   1  -7  11        1.19        3.41      2.27 o 
   2  -7  11        0.39        1.59      3.01 o 
  -2  -6  11        1.45        0.64      2.81 o 
  -1  -6  11        8.29        5.40      3.76 o 
   0  -6  11       49.87       56.40      3.42 o 
   1  -6  11        3.08        6.52      2.78 o 
   2  -6  11        1.10        0.93      2.84 o 
   3  -6  11        0.30        2.21      2.66 o 
  -3  -5  11        0.81        3.09      3.09 o 
  -2  -5  11        0.06        2.77      2.43 o 
  -1  -5  11        0.89        3.07      2.02 o 
   0  -5  11        0.02        0.15      1.63 o 
   1  -5  11        7.89        4.66      2.83 o 
   2  -5  11       15.54       14.56      3.48 o 
   3  -5  11        5.71        2.73      2.83 o 
  -4  -4  11        0.30        0.36      2.35 o 
  -3  -4  11        2.53        7.13      2.71 o 
  -2  -4  11        3.21        5.68      1.89 o 
  -1  -4  11        6.41        7.82      2.36 o 
   0  -4  11        0.00        0.10      1.50 o 
   1  -4  11       11.52       15.00      2.69 o 
   2  -4  11       19.10       21.05      3.08 o 
   3  -4  11        8.62        8.78      3.21 o 
   4  -4  11        0.51        2.56      2.80 o 
  -4  -3  11        0.10        1.72      2.82 o 
  -3  -3  11        0.07        1.21      2.86 o 
  -2  -3  11        0.13        2.10      1.95 o 
  -1  -3  11       55.27       52.12      4.15 o 
   0  -3  11       20.95       22.71      3.07 o 
   1  -3  11        8.47       14.74      2.73 o 
   2  -3  11        7.43        5.01      2.70 o 
   3  -3  11        0.74        0.87      2.45 o 
   4  -3  11        1.53        4.46      2.87 o 
  -4  -2  11        1.43        3.01      3.23 o 
  -3  -2  11        3.48        2.29      2.36 o 
  -2  -2  11        0.91        2.70      2.10 o 
  -1  -2  11       30.17       24.41      3.12 o 
   0  -2  11        0.05        0.18      1.58 o 
   1  -2  11        0.00        1.93      1.63 o 
   2  -2  11      285.63      294.12      9.22 o 
   3  -2  11        3.17        0.29      2.49 o 
   4  -2  11       14.03       18.56      3.40 o 
  -5  -1  11        0.77        0.68      2.63 o 
  -4  -1  11        3.24        6.54      2.71 o 
  -3  -1  11       18.51       20.99      3.34 o 
  -2  -1  11        4.45        5.45      2.59 o 
  -1  -1  11        0.60        1.69      2.04 o 
   0  -1  11        2.01        2.03      1.18 o 
   1  -1  11        6.41        2.93      2.70 o 
   2  -1  11      120.39      119.52      6.10 o 
   3  -1  11        0.33        2.42      2.42 o 
   4  -1  11       10.28       13.20      2.92 o 
  -5   0  11        0.25        1.29      2.19 o 
  -4   0  11        4.90        3.36      3.36 o 
  -3   0  11       77.17       69.14      4.92 o 
  -2   0  11        2.85        2.67      2.21 o 
  -1   0  11       10.33       10.49      2.21 o 
   0   0  11      162.63      165.26      4.42 o 
   1   0  11      123.08      124.60      5.75 o 
   2   0  11        1.65        4.38      1.98 o 
   3   0  11       26.57       32.02      4.01 o 
   4   0  11        0.42        0.66      2.93 o 
  -5   1  11        0.02        0.94      2.60 o 
  -4   1  11        0.01        2.58      2.28 o 
  -3   1  11        0.77        1.25      2.09 o 
  -2   1  11        0.11        0.29      1.33 o 
  -1   1  11       24.56       26.69      2.91 o 
   0   1  11      210.97      200.44      5.57 o 
   1   1  11       66.10       68.85      4.47 o 
   2   1  11        0.52        2.40      2.40 o 
   3   1  11        2.87        4.72      2.48 o 
  -5   2  11        1.09        1.85      2.38 o 
  -4   2  11        0.04        2.80      2.23 o 
  -3   2  11        0.96        0.27      2.13 o 
  -2   2  11       17.71       20.22      2.72 o 
  -1   2  11       80.39       86.22      4.75 o 
   0   2  11       55.60       57.50      4.78 o 
   1   2  11        6.72        5.98      2.42 o 
   2   2  11       23.58       21.28      2.98 o 
   3   2  11        0.02        4.38      1.92 o 
  -5   3  11        0.00        2.69      2.01 o 
  -4   3  11        5.65        7.27      2.61 o 
  -3   3  11        8.53        8.90      2.14 o 
  -2   3  11        0.59        2.59      1.97 o 
  -1   3  11       52.97       45.93      4.26 o 
   0   3  11       25.72       24.84      2.10 o 
   1   3  11        0.00        0.27      2.01 o 
   2   3  11        4.37        5.01      2.38 o 
   3   3  11        0.06        2.22      2.22 o 
  -4   4  11        0.00        2.54      1.75 o 
  -3   4  11        0.25        0.81      2.01 o 
  -2   4  11       11.66        6.63      3.20 o 
  -1   4  11      151.84      169.81      7.48 o 
   0   4  11       43.05       37.68      2.97 o 
   1   4  11        4.67        4.90      2.09 o 
   2   4  11        9.67        6.06      2.73 o 
  -4   5  11        0.02        2.00      1.87 o 
  -3   5  11        2.55        5.07      2.17 o 
  -2   5  11       22.55       23.37      3.67 o 
  -1   5  11       14.86       15.26      3.01 o 
   0   5  11        0.83        1.91      2.79 o 
   1   5  11        3.13        7.15      2.27 o 
  -3   6  11       13.19       11.17      3.33 o 
  -2   6  11        8.46        7.79      2.76 o 
  -1   6  11        0.14        2.58      2.58 o 
   0   6  11       12.61       12.13      1.95 o 
  -1  -7  12       16.22       10.32      3.29 o 
   0  -7  12        1.31        0.55      2.12 o 
   1  -7  12        0.24        0.33      2.50 o 
   2  -7  12        0.32        1.63      2.49 o 
  -2  -6  12        0.16        1.34      2.51 o 
  -1  -6  12        6.49        5.94      2.79 o 
   0  -6  12        6.20        3.38      2.11 o 
   1  -6  12        0.00        0.62      2.60 o 
   2  -6  12        2.01        6.94      2.86 o 
   3  -6  12        2.96        1.91      3.02 o 
  -3  -5  12        1.39        1.75      3.04 o 
  -2  -5  12        0.93        2.69      2.69 o 
  -1  -5  12        3.65        1.17      2.59 o 
   0  -5  12        0.74        2.60      2.62 o 
   1  -5  12        6.22       13.16      2.72 o 
   2  -5  12        8.60       11.71      3.26 o 
   3  -5  12        4.83        8.71      3.20 o 
  -3  -4  12        0.00        2.67      2.22 o 
  -2  -4  12        0.16        1.21      2.28 o 
  -1  -4  12        8.20       10.27      2.65 o 
   0  -4  12        0.05        0.84      1.35 o 
   1  -4  12        0.82        1.92      2.48 o 
   2  -4  12        3.15        3.69      2.62 o 
   3  -4  12        0.05        0.61      2.70 o 
  -4  -3  12        1.10        3.18      2.94 o 
  -3  -3  12        3.56        6.06      2.37 o 
  -2  -3  12        0.00        0.56      2.09 o 
  -1  -3  12        2.44        2.34      2.16 o 
   0  -3  12        4.72        5.62      1.66 o 
   1  -3  12        9.37       15.96      2.45 o 
   2  -3  12       11.57       10.91      3.31 o 
   3  -3  12        4.55        4.44      2.74 o 
   4  -3  12       17.16       18.92      4.16 o 
  -4  -2  12        2.59        1.04      2.72 o 
  -3  -2  12        3.43        5.17      2.56 o 
  -2  -2  12        3.24        4.00      2.67 o 
  -1  -2  12       41.04       46.20      4.35 o 
   0  -2  12       20.76       19.36      2.21 o 
   1  -2  12       83.73       90.68      5.24 o 
   2  -2  12       40.11       45.44      4.29 o 
   3  -2  12       22.92       29.84      3.80 o 
   4  -2  12        0.26        1.28      2.69 o 
  -4  -1  12        2.64        1.59      2.46 o 
  -3  -1  12        1.73        0.56      2.02 o 
  -2  -1  12        0.68        2.81      2.05 o 
  -1  -1  12        6.72        7.71      2.26 o 
   0  -1  12       30.49       28.50      2.51 o 
   1  -1  12      240.80      263.27      8.46 o 
   2  -1  12       75.23       63.77      4.95 o 
   3  -1  12       23.15       27.53      3.91 o 
   4  -1  12        0.34        2.90      2.90 o 
  -5   0  12        0.02        2.94      2.94 o 
  -4   0  12        6.03        7.56      2.89 o 
  -3   0  12       56.74       50.56      5.19 o 
  -2   0  12        0.00        0.47      2.09 o 
  -1   0  12        8.46        6.20      2.46 o 
   0   0  12        3.85        5.13      1.61 o 
   1   0  12       31.87       34.93      3.77 o 
   2   0  12        0.25        4.71      1.92 o 
   3   0  12        4.58        3.56      2.64 o 
  -5   1  12        0.00        0.32      2.45 o 
  -4   1  12        0.20        0.00      2.01 o 
  -3   1  12        9.10       10.97      2.94 o 
  -2   1  12       12.54        8.93      2.78 o 
  -1   1  12      118.85      114.07      5.83 o 
   0   1  12       27.38       26.55      2.49 o 
   1   1  12        0.22        1.20      2.07 o 
   2   1  12       11.16       10.27      2.75 o 
   3   1  12        9.43        7.01      2.97 o 
  -5   2  12        0.20        0.92      2.17 o 
  -4   2  12        3.46        3.17      2.21 o 
  -3   2  12        2.07        1.83      2.47 o 
  -2   2  12        0.34        1.92      2.25 o 
  -1   2  12        1.67        2.12      2.12 o 
   0   2  12        6.37        6.60      1.71 o 
   1   2  12       11.77        9.03      3.16 o 
   2   2  12       14.87       10.03      2.70 o 
   3   2  12        0.52        2.80      2.80 o 
  -4   3  12        0.22        2.44      2.44 o 
  -3   3  12        9.86       10.39      2.49 o 
  -2   3  12        7.01       10.12      2.31 o 
  -1   3  12       21.62       23.04      3.25 o 
   0   3  12       13.25       15.58      2.13 o 
   1   3  12       20.39       14.99      3.42 o 
   2   3  12        4.75        0.93      2.66 o 
  -4   4  12        0.80        0.29      2.54 o 
  -3   4  12        5.42        5.54      2.56 o 
  -2   4  12        1.64        1.64      2.20 o 
  -1   4  12       99.45      111.26      6.11 o 
   0   4  12        0.59        2.39      1.09 o 
   1   4  12        5.58        6.87      2.39 o 
   2   4  12        1.15        4.51      2.28 o 
  -4   5  12        0.65        0.86      2.57 o 
  -3   5  12        1.15        3.74      2.47 o 
  -2   5  12       17.41       16.54      3.39 o 
  -1   5  12       16.26       15.36      3.28 o 
   0   5  12        0.13        0.91      1.48 o 
   1   5  12        1.29        2.83      2.12 o 
  -3   6  12        3.32        0.30      2.92 o 
  -2   6  12        6.94        4.27      2.40 o 
  -1   6  12        0.00        0.62      2.68 o 
   0   6  12        2.79        4.62      5.05 o 
  -1  -6  13        0.58        1.62      2.65 o 
   0  -6  13        0.37        0.98      1.66 o 
   1  -6  13        2.27        2.61      2.15 o 
   2  -6  13       15.09       11.31      3.36 o 
  -2  -5  13        0.10        1.98      2.58 o 
  -1  -5  13        2.97        1.87      2.96 o 
   0  -5  13        1.37        4.28      1.77 o 
   1  -5  13        0.30        3.72      3.03 o 
   2  -5  13       22.07       22.23      4.26 o 
   3  -5  13       13.17       11.64      3.10 o 
  -3  -4  13        0.78        3.45      2.19 o 
  -2  -4  13        1.89        1.57      2.69 o 
  -1  -4  13        3.37        3.87      2.21 o 
   0  -4  13        6.56        9.02      1.96 o 
   1  -4  13        5.90        9.08      2.71 o 
   2  -4  13        0.34        3.17      3.17 o 
   3  -4  13       11.14       11.15      3.40 o 
  -4  -3  13        0.04        1.07      2.83 o 
  -3  -3  13        1.16        2.65      2.65 o 
  -2  -3  13        3.95        3.90      2.46 o 
  -1  -3  13        0.05        1.41      2.52 o 
   0  -3  13        0.11        0.04      1.53 o 
   1  -3  13        7.61        8.02      2.52 o 
   2  -3  13       41.27       35.70      4.31 o 
   3  -3  13        0.21        2.14      2.14 o 
  -4  -2  13        0.97        5.22      2.16 o 
  -3  -2  13        0.01        1.59      2.57 o 
  -2  -2  13        0.32        0.57      2.13 o 
  -1  -2  13       31.04       32.42      3.78 o 
   0  -2  13        1.82        3.88      1.67 o 
   1  -2  13        1.17        2.89      2.50 o 
   2  -2  13       28.09       35.27      3.88 o 
   3  -2  13        2.97        9.10      2.57 o 
  -4  -1  13       16.72       16.87      3.34 o 
  -3  -1  13        4.90       10.49      2.53 o 
  -2  -1  13        0.93        5.82      2.28 o 
  -1  -1  13        0.03        1.27      2.09 o 
   0  -1  13       20.53       17.34      2.37 o 
   1  -1  13        0.82        1.30      2.46 o 
   2  -1  13       55.29       57.04      4.68 o 
   3  -1  13        1.07        0.31      2.37 o 
  -4   0  13        0.63        1.23      2.36 o 
  -3   0  13        5.73        6.77      2.69 o 
  -2   0  13        0.00        1.83      2.09 o 
  -1   0  13       24.57       20.07      3.38 o 
   0   0  13        6.97        7.83      1.63 o 
   1   0  13        0.89        2.49      2.49 o 
   2   0  13        2.77        4.18      2.23 o 
   3   0  13        2.67        4.28      2.64 o 
  -4   1  13        1.66        1.19      2.39 o 
  -3   1  13        0.13        0.29      2.02 o 
  -2   1  13        0.07        2.03      1.58 o 
  -1   1  13        0.02        1.00      2.35 o 
   0   1  13       28.18       29.12      2.37 o 
   1   1  13       16.93       18.65      3.21 o 
   2   1  13        2.24        0.00      2.53 o 
   3   1  13        0.01        1.55      2.12 o 
  -4   2  13        4.79        0.89      2.20 o 
  -3   2  13        0.02        0.28      1.62 o 
  -2   2  13        1.19        1.81      1.81 o 
  -1   2  13        0.66        1.54      2.05 o 
   0   2  13       12.41        9.77      1.85 o 
   1   2  13       12.48        8.54      3.10 o 
   2   2  13        0.91        2.38      2.23 o 
  -4   3  13        0.01        2.82      2.82 o 
  -3   3  13        0.88        2.77      2.23 o 
  -2   3  13        0.28        0.00      1.98 o 
  -1   3  13       23.28       23.78      3.53 o 
   0   3  13        0.95        1.17      3.20 o 
   1   3  13       15.15       12.23      3.43 o 
   2   3  13        3.93        1.26      2.31 o 
  -4   4  13        4.61        2.29      2.82 o 
  -3   4  13        1.04        2.59      2.14 o 
  -2   4  13        6.23       10.54      2.53 o 
  -1   4  13        0.03        0.88      2.29 o 
   0   4  13        6.00       10.08      2.03 o 
   1   4  13        1.06        2.46      2.16 o 
  -3   5  13        0.28        0.00      2.58 o 
  -2   5  13        4.37        3.00      2.51 o 
  -1   5  13       60.54       53.68      5.01 o 
   0   5  13        0.00        1.66      1.66 o 
  -1  -6  14        9.45        7.30      2.88 o 
   0  -6  14        0.23        0.02      2.65 o 
   1  -6  14       12.40       16.62      3.67 o 
  -2  -5  14        0.41        1.01      2.55 o 
  -1  -5  14        0.05        0.98      2.04 o 
   0  -5  14        3.31        1.91      2.74 o 
   1  -5  14       12.37        9.72      3.08 o 
   2  -5  14        0.41        3.53      2.71 o 
  -3  -4  14        0.09        2.10      3.19 o 
  -2  -4  14        0.01        2.63      2.47 o 
  -1  -4  14        0.00        0.00      2.32 o 
   0  -4  14        0.32        0.94      1.87 o 
   1  -4  14        1.88        0.94      3.00 o 
   2  -4  14       19.71       17.23      3.36 o 
  -3  -3  14        0.15        0.66      2.60 o 
  -2  -3  14        5.01        6.96      2.41 o 
  -1  -3  14       16.11       11.50      3.50 o 
   0  -3  14        0.00        0.35      1.60 o 
   1  -3  14       13.45       13.73      3.23 o 
   2  -3  14        0.38        0.60      2.52 o 
   3  -3  14        0.87        3.43      1.86 o 
  -4  -2  14        0.13        2.08      2.57 o 
  -3  -2  14        0.07        1.64      2.69 o 
  -2  -2  14        0.07        1.22      2.21 o 
  -1  -2  14        1.87        2.91      2.72 o 
   0  -2  14        3.35        1.28      3.43 o 
   1  -2  14      153.31      158.41      7.56 o 
   2  -2  14        0.12        1.48      2.17 o 
   3  -2  14        1.32        5.88      2.18 o 
  -4  -1  14       14.58       16.30      3.49 o 
  -3  -1  14        1.55        4.05      2.69 o 
  -2  -1  14        1.63        1.79      2.29 o 
  -1  -1  14        0.09        0.29      2.58 o 
   0  -1  14        0.86        1.10      1.45 o 
   1  -1  14        0.11        0.82      2.01 o 
   2  -1  14        4.55        2.04      2.70 o 
   3  -1  14        0.15        0.62      2.10 o 
  -4   0  14        2.64        2.18      2.55 o 
  -3   0  14        0.62        1.77      2.38 o 
  -2   0  14       19.46       16.06      3.29 o 
  -1   0  14       13.22       17.72      3.60 o 
   0   0  14       28.87       32.36      2.82 o 
   1   0  14       13.64       11.99      2.91 o 
   2   0  14        2.93        1.18      2.31 o 
   3   0  14        2.61        3.05      3.05 o 
  -4   1  14        0.61        0.61      2.41 o 
  -3   1  14        0.31        1.71      2.98 o 
  -2   1  14        1.53        5.46      2.36 o 
  -1   1  14        3.64        3.48      2.64 o 
   0   1  14        1.06        1.04      3.11 o 
   1   1  14        4.94        5.33      2.41 o 
   2   1  14        0.95        0.30      2.30 o 
  -4   2  14        0.32        2.45      2.45 o 
  -3   2  14        0.74        0.27      2.08 o 
  -2   2  14        0.01        1.92      2.53 o 
  -1   2  14        9.97       10.74      2.65 o 
   0   2  14        0.38        1.60      1.60 o 
   1   2  14        0.10        2.33      1.93 o 
   2   2  14        0.04        0.32      2.25 o 
  -4   3  14        1.50        2.30      2.03 o 
  -3   3  14        1.31        0.58      2.29 o 
  -2   3  14        1.47        3.42      2.70 o 
  -1   3  14        6.13        4.32      2.69 o 
   0   3  14        0.01        1.25      1.40 o 
   1   3  14       11.02       11.45      2.89 o 
  -3   4  14        0.75        3.21      2.12 o 
  -2   4  14       10.33       10.38      2.97 o 
  -1   4  14        7.42       10.84      3.23 o 
   0   4  14        0.81        0.61      1.83 o 
   1   4  14        1.23        4.64      1.92 o 
  -2   5  14        2.30        2.44      2.27 o 
  -1   5  14       11.70        9.01      3.11 o 
  -1  -5  15        0.00        2.58      2.58 o 
   0  -5  15        3.74        7.19      2.19 o 
   1  -5  15        1.35        1.00      2.90 o 
  -2  -4  15        1.08        2.38      2.60 o 
  -1  -4  15        0.21        1.00      2.49 o 
   0  -4  15        1.23        1.90      1.72 o 
   1  -4  15        0.02        4.90      2.33 o 
   2  -4  15        1.43        0.33      2.85 o 
  -3  -3  15        0.25        0.70      2.89 o 
  -2  -3  15        3.93        3.98      2.91 o 
  -1  -3  15        5.91        4.20      2.85 o 
   0  -3  15        1.11        1.95      2.39 o 
   1  -3  15        0.00        2.86      2.64 o 
   2  -3  15        4.40        3.15      2.54 o 
  -3  -2  15        0.00        5.06      2.26 o 
  -2  -2  15        4.56        6.78      2.57 o 
  -1  -2  15        0.10        2.55      2.55 o 
   0  -2  15       21.13       22.08      2.68 o 
   1  -2  15       43.14       43.73      5.43 o 
   2  -2  15        0.01        0.60      2.90 o 
  -3  -1  15        0.23        1.60      2.63 o 
  -2  -1  15        0.73        2.19      2.44 o 
  -1  -1  15        0.60        0.91      2.41 o 
   0  -1  15       10.35        9.19      2.40 o 
   1  -1  15       14.94       10.87      3.83 o 
   2  -1  15        3.04        0.93      2.86 o 
  -4   0  15        7.46        0.61      3.59 o 
  -3   0  15        0.09        2.43      2.28 o 
  -2   0  15        3.88        7.95      2.82 o 
  -1   0  15        1.56        2.63      2.30 o 
   0   0  15        6.68       10.01      1.89 o 
   1   0  15        0.03        2.08      2.30 o 
   2   0  15        1.06        4.56      2.53 o 
  -4   1  15        0.33        1.49      2.47 o 
  -3   1  15        2.11        3.85      2.63 o 
  -2   1  15        5.24        2.90      3.16 o 
  -1   1  15        2.86        2.60      2.40 o 
   0   1  15        0.01        0.44      1.31 o 
   1   1  15        6.97        9.47      2.46 o 
   2   1  15        1.42        4.22      2.48 o 
  -3   2  15        0.03        2.04      2.57 o 
  -2   2  15        0.62        0.86      2.21 o 
  -1   2  15        1.93        0.29      2.87 o 
   0   2  15        1.15        0.64      3.86 o 
   1   2  15        4.49        6.02      2.25 o 
  -3   3  15        0.01        0.16      1.65 o 
  -2   3  15        0.28        0.89      2.59 o 
  -1   3  15        0.05        1.21      2.41 o 
   0   3  15        4.48        7.24      4.71 o 
   1   3  15        8.89       10.40      2.67 o 
  -2   4  15       29.43       23.69      3.87 o 
  -1   4  15        6.64        3.70      2.52 o 
   0   4  15        0.27        0.05      1.58 o 
  -1  -4  16        0.01        2.04      2.77 o 
   0  -4  16        0.00        0.59      2.21 o 
   1  -4  16        0.57        2.42      2.42 o 
  -2  -3  16        0.45        0.36      2.92 o 
  -1  -3  16        0.00        1.00      2.40 o 
   0  -3  16        2.96        3.51      1.85 o 
   1  -3  16        6.84        7.60      2.66 o 
  -3  -2  16        0.09        2.03      2.38 o 
  -2  -2  16        4.99        8.37      2.61 o 
  -1  -2  16        0.00        0.00      2.69 o 
   0  -2  16        5.47        3.86      2.39 o 
   1  -2  16        3.11        4.87      2.79 o 
   2  -2  16        3.67        4.12      2.61 o 
  -3  -1  16        0.00        3.24      2.60 o 
  -2  -1  16        0.52        2.84      2.84 o 
  -1  -1  16        0.04        2.99      2.99 o 
   0  -1  16       12.83       18.27      4.34 o 
   1  -1  16       27.14       27.99      3.86 o 
   2  -1  16        1.24        4.07      2.46 o 
  -3   0  16        0.00        2.48      2.18 o 
  -2   0  16        0.60        1.53      2.54 o 
  -1   0  16        0.05        0.94      2.20 o 
   0   0  16        3.39        4.14      1.57 o 
   1   0  16        0.23        4.99      2.25 o 
  -3   1  16        0.39        1.21      2.48 o 
  -2   1  16        8.57        8.79      2.77 o 
  -1   1  16        1.06        3.04      1.94 o 
   0   1  16        0.81        1.69      1.69 o 
   1   1  16        0.69        0.13      2.22 o 
  -3   2  16        0.18        2.09      2.20 o 
  -2   2  16        2.20        3.94      2.24 o 
  -1   2  16        0.03        2.16      2.16 o 
   0   2  16        5.37        6.07      2.04 o 
   1   2  16        3.01        3.37      1.81 o 
  -2   3  16        1.12        0.31      2.51 o 
  -1   3  16        1.19        4.98      1.96 o 
   0   3  16        0.30        2.33      1.67 o 
  -1  -3  17        0.45        2.89      2.89 o 
   0  -3  17        6.09        8.01      3.11 o 
  -2  -2  17        0.38        0.35      3.13 o 
  -1  -2  17        1.99        1.05      2.73 o 
   0  -2  17        3.39        0.95      1.93 o 
   1  -2  17        2.21        1.66      2.80 o 
  -2  -1  17        0.00        2.01      2.49 o 
  -1  -1  17        0.00        2.85      2.85 o 
   0  -1  17        6.87        8.92      4.71 o 
   1  -1  17        8.55       10.80      3.06 o 
  -2   0  17        0.69        0.33      2.79 o 
  -1   0  17        0.61        2.79      2.79 o 
   0   0  17        1.84        1.91      2.01 o 
  -2   1  17        0.98        2.70      2.70 o 
  -1   1  17        0.05        2.55      2.24 o 
   0   1  17        3.68        2.90      1.79 o 
  -2   2  17        0.04        0.61      2.90 o 
  -1   2  17        0.42        1.25      2.14 o 
                                                 
